# Supplementary material for: 1-(4-Methoxy­phen­yl)-7-phenyl-3-(phenyl­selenylmeth­yl)perhydro­isoxazolo[2′,3′:1,2]pyrrolo[3,4-b]azetidine-6-spiro-2′-chroman-2,4′-dione
Source: Acta Crystallogr Sect E Struct Rep Online. 2008 Apr 16;64(Pt 5):o851–2. doi: 10.1107/S1600536808008829 (PMC2961224; doi:10.1107/S1600536808008829)
Supplement: Supplementary file 1 [file e-64-0o851-sup1.cif]

##############################################################################
###                                                                        ###
###        Electronic paper (Acta Crystallographica Section E)             ###
###                                                                        ###
##############################################################################
#                                                                            #
# This CIF contains the data in a paper accepted for publication in Acta     #
# Crystallographica Section E. It conforms to the requirements of Notes      #
# for Authors for Section E, and has been peer reviewed under the auspices   #
# of the IUCr Commission on Journals.                                        #
#                                                                            #
# Full details of the Crystallographic Information File format               #
# are given in the paper "The Crystallographic Information File (CIF):       #
# a New Standard Archive File for Crystallography" by S. R. Hall, F. H.      #
# Allen and I. D. Brown [Acta Cryst. (1991), A47, 655-685].                  #
#                                                                            #
# The current version of the core CIF dictionary is obtainable from          #
# ftp://ftp.iucr.org/pub/cif_core.dic. The current version number is 2.4.    #
#                                                                            #
# Software is freely available for graphical display of the structure(s) in  #
# this CIF.  For information consult the CIF home page http://www.iucr.org/  #
# cif/home.html                                                              #
#                                                                            #
# This file may be used for bona fide research purposes within the           #
# scientific community so long as proper attribution is given to the journal # 
# article from which it was obtained.                                        #
#                                                                            #
##############################################################################
                                             
data_I
_audit_creation_method     SHELXL-97
_chemical_name_systematic
;
1-(4-Methoxyphenyl)-7-phenyl-3-\
(phenylselenylmethyl)perhydroisoxazolo[2',3':1,2]pyrrolo[3,4-\
<i>b</i>]azetidine-6-spiro-2'-chroman-2,4'-dione
;
_chemical_name_common     ?
_chemical_formula_moiety     'C35 H30 N2 O5 Se'
_chemical_formula_sum     'C35 H30 N2 O5 Se'
_chemical_formula_iupac     'C35 H30 N2 O5 Se'
_chemical_formula_weight     637.57
_chemical_melting_point     ?
_symmetry_cell_setting     monoclinic
_symmetry_space_group_name_H-M     'P 21/n'
_symmetry_space_group_name_Hall     '-P 2yn'
loop_
    _symmetry_equiv_pos_as_xyz
    'x, y, z'
    '-x+1/2, y+1/2, -z+1/2'
    '-x, -y, -z'
    'x-1/2, -y-1/2, z-1/2'
_cell_length_a     14.0886(5)
_cell_length_b     10.6813(4)
_cell_length_c     19.4744(7)
_cell_angle_alpha     90.00
_cell_angle_beta     92.721(2)
_cell_angle_gamma     90.00
_cell_volume     2927.29(18)
_cell_formula_units_Z     4
_cell_measurement_reflns_used     38750
_cell_measurement_theta_min     1.75
_cell_measurement_theta_max     31.94
_cell_measurement_temperature     293(2)
_exptl_crystal_description     Prism
_exptl_crystal_colour     colourless
_exptl_crystal_size_max     0.30
_exptl_crystal_size_mid     0.20
_exptl_crystal_size_min     0.20
_exptl_crystal_density_diffrn     1.447
_exptl_crystal_density_meas     ?
_exptl_crystal_density_method     'not measured'
_exptl_crystal_F_000     1312
_exptl_absorpt_coefficient_mu     1.330
_exptl_absorpt_correction_type     'multi-scan'
_exptl_absorpt_process_details     '(Blessing, 1995)'
_exptl_absorpt_correction_T_min     0.6911
_exptl_absorpt_correction_T_max     0.7768
_exptl_special_details
;
;
_diffrn_ambient_temperature     293(2)
_diffrn_radiation_type     MoK\a
_diffrn_radiation_wavelength     0.71073
_diffrn_radiation_source     'fine-focus sealed tube'
_diffrn_radiation_monochromator     graphite
_diffrn_measurement_device_type     'Bruker KappaAPEX2'
_diffrn_measurement_method     '\w and \f'
_diffrn_detector_area_resol_mean     ?
_diffrn_reflns_number     38750
_diffrn_reflns_av_R_equivalents     0.0284
_diffrn_reflns_av_sigmaI/netI     0.0415
_diffrn_reflns_theta_min     1.75
_diffrn_reflns_theta_max     31.94
_diffrn_reflns_theta_full     31.94
_diffrn_measured_fraction_theta_max     0.985
_diffrn_measured_fraction_theta_full     0.985
_diffrn_reflns_limit_h_min     -19
_diffrn_reflns_limit_h_max     20
_diffrn_reflns_limit_k_min     -15
_diffrn_reflns_limit_k_max     10
_diffrn_reflns_limit_l_min     -28
_diffrn_reflns_limit_l_max     28
_diffrn_standards_number     0
_diffrn_standards_interval_count     0
_diffrn_standards_interval_time     0
_diffrn_standards_decay_%     ?
_refine_special_details
;
Refinement of <i>F</i>^2^ against ALL reflections. The weighted <i>R</i>-factor
<i>wR</i> and goodness of fit <i>S</i> are based on <i>F</i>^2^, conventional
<i>R</i>-factors <i>R</i> are based on <i>F</i>, with <i>F</i> set to zero for
negative <i>F</i>^2^. The threshold expression of <i>F</i>^2^ >
\s(<i>F</i>^2^) is used only for calculating <i>R</i>-factors(gt) <i>etc</i>.
and is not relevant to the choice of reflections for refinement.
<i>R</i>-factors based on <i>F</i>^2^ are statistically about twice as large
as those based on <i>F</i>, and <i>R</i>- factors based on ALL data will be
even larger.
;
_reflns_number_total     9941
_reflns_number_gt     5805
_reflns_threshold_expression     I>2\s(I)
_refine_ls_structure_factor_coef     Fsqd
_refine_ls_matrix_type     full
_refine_ls_R_factor_all     0.0958
_refine_ls_R_factor_gt     0.0454
_refine_ls_wR_factor_gt     0.0980
_refine_ls_wR_factor_ref     0.1161
_refine_ls_goodness_of_fit_ref     1.010
_refine_ls_restrained_S_all     1.010
_refine_ls_number_reflns     9941
_refine_ls_number_parameters     389
_refine_ls_number_restraints     0
_refine_ls_hydrogen_treatment     constr
_refine_ls_weighting_scheme     calc
_refine_ls_weighting_details
         'calc w=1/[\s^2^(Fo^2^)+(0.0444P)^2^+1.2941P] where P=(Fo^2^+2Fc^2^)/3'
_atom_sites_solution_hydrogens     geom
_atom_sites_solution_primary     direct
_atom_sites_solution_secondary     difmap
_refine_ls_shift/su_max     0.001
_refine_ls_shift/su_mean     0.000
_refine_diff_density_max     0.793
_refine_diff_density_min     -0.669
_refine_ls_extinction_method     none
_refine_ls_extinction_coef     ?
loop_
    _atom_type_symbol
    _atom_type_description
    _atom_type_scat_dispersion_real
    _atom_type_scat_dispersion_imag
    _atom_type_scat_source
    'C' 'C' 0.0033 0.0016
                         'International Tables Vol C Tables 4.2.6.8 and 6.1.1.4'
    'H' 'H' 0.0000 0.0000
                         'International Tables Vol C Tables 4.2.6.8 and 6.1.1.4'
    'N' 'N' 0.0061 0.0033
                         'International Tables Vol C Tables 4.2.6.8 and 6.1.1.4'
    'O' 'O' 0.0106 0.0060
                         'International Tables Vol C Tables 4.2.6.8 and 6.1.1.4'
    'Se' 'Se' -0.0929 2.2259
                         'International Tables Vol C Tables 4.2.6.8 and 6.1.1.4'
_computing_data_collection     'APEX2 (Bruker, 2004)'
_computing_cell_refinement     'APEX2 (Bruker, 2004)'
_computing_data_reduction     'SAINT (Bruker, 2004)'
_computing_structure_solution     'SHELXS97 (Sheldrick, 2008)'
_computing_structure_refinement     'SHELXL97 (Sheldrick, 2008)'
_computing_molecular_graphics     'ORTEP-3 (Farrugia, 1997)'
_computing_publication_material     'PLATON (Spek, 2003)'
loop_
    _atom_site_type_symbol
    _atom_site_label
    _atom_site_fract_x
    _atom_site_fract_y
    _atom_site_fract_z
    _atom_site_U_iso_or_equiv
    _atom_site_adp_type
    _atom_site_calc_flag
    _atom_site_refinement_flags
    _atom_site_occupancy
    _atom_site_disorder_assembly
    _atom_site_disorder_group
    Se Se1 1.016999(16) 0.19600(3) 0.180072(11) 0.05427(9) Uani d . 1 . .
    O O1 0.84548(10) 0.24863(15) 0.33002(7) 0.0499(4) Uani d . 1 . .
    O O2 0.69775(9) 0.13919(14) 0.07844(6) 0.0423(3) Uani d . 1 . .
    O O3 0.64805(13) 0.40844(15) 0.12826(7) 0.0583(4) Uani d . 1 . .
    O O4 0.54329(11) 0.16190(14) -0.01690(7) 0.0482(4) Uani d . 1 . .
    O O5 0.42581(12) 0.20236(17) 0.48343(9) 0.0662(5) Uani d . 1 . .
    N N1 0.71402(11) 0.11790(15) 0.30571(7) 0.0353(3) Uani d . 1 . .
    N N2 0.74055(11) 0.06570(15) 0.13393(7) 0.0358(3) Uani d . 1 . .
    C C1 0.80284(13) 0.16622(18) 0.30008(9) 0.0359(4) Uani d . 1 . .
    C C2 0.82270(13) 0.07814(18) 0.24043(9) 0.0357(4) Uani d . 1 . .
    H H2 0.8749 0.0189 0.2497 0.043 Uiso calc R 1 . .
    C C3 0.72246(13) 0.02471(18) 0.25094(9) 0.0354(4) Uani d . 1 . .
    H H3 0.7221 -0.0623 0.2669 0.042 Uiso calc R 1 . .
    C C4 0.81961(13) 0.13643(18) 0.16898(9) 0.0343(4) Uani d . 1 . .
    H H4 0.8039 0.2256 0.1714 0.041 Uiso calc R 1 . .
    C C5 0.66549(13) 0.04692(18) 0.18298(9) 0.0346(4) Uani d . 1 . .
    H H5 0.6280 -0.0276 0.1704 0.041 Uiso calc R 1 . .
    C C6 0.60958(12) 0.19551(17) 0.09998(9) 0.0322(4) Uani d . 1 . .
    C C7 0.60343(12) 0.16392(17) 0.17651(9) 0.0324(4) Uani d . 1 . .
    H H7 0.6359 0.2308 0.2028 0.039 Uiso calc R 1 . .
    C C8 0.62051(13) 0.33430(18) 0.08468(9) 0.0352(4) Uani d . 1 . .
    C C9 0.60212(13) 0.36900(18) 0.01199(9) 0.0357(4) Uani d . 1 . .
    C C10 0.62385(15) 0.4882(2) -0.01152(11) 0.0458(5) Uani d . 1 . .
    H H10 0.6456 0.5490 0.0195 0.055 Uiso calc R 1 . .
    C C11 0.61339(18) 0.5166(2) -0.08025(12) 0.0552(6) Uani d . 1 . .
    H H11 0.6283 0.5963 -0.0957 0.066 Uiso calc R 1 . .
    C C12 0.58075(18) 0.4265(2) -0.12602(11) 0.0580(6) Uani d . 1 . .
    H H12 0.5743 0.4459 -0.1726 0.070 Uiso calc R 1 . .
    C C13 0.55774(17) 0.3095(2) -0.10459(11) 0.0525(6) Uani d . 1 . .
    H H13 0.5355 0.2498 -0.1362 0.063 Uiso calc R 1 . .
    C C14 0.56779(14) 0.27993(19) -0.03503(10) 0.0396(4) Uani d . 1 . .
    C C15 0.52914(14) 0.1432(2) 0.05444(10) 0.0421(4) Uani d . 1 . .
    H H15A 0.5232 0.0542 0.0633 0.051 Uiso calc R 1 . .
    H H15B 0.4702 0.1830 0.0661 0.051 Uiso calc R 1 . .
    C C16 0.50369(13) 0.1537(2) 0.20162(10) 0.0412(4) Uani d . 1 . .
    C C17 0.45117(18) 0.0450(3) 0.19745(14) 0.0660(7) Uani d . 1 . .
    H H17 0.4770 -0.0262 0.1781 0.079 Uiso calc R 1 . .
    C C18 0.3608(2) 0.0404(4) 0.22162(16) 0.0898(11) Uani d . 1 . .
    H H18 0.3265 -0.0339 0.2186 0.108 Uiso calc R 1 . .
    C C19 0.3214(2) 0.1434(5) 0.24973(16) 0.0944(12) Uani d . 1 . .
    H H19 0.2604 0.1396 0.2659 0.113 Uiso calc R 1 . .
    C C20 0.3719(2) 0.2522(4) 0.25400(15) 0.0848(10) Uani d . 1 . .
    H H20 0.3450 0.3229 0.2730 0.102 Uiso calc R 1 . .
    C C21 0.46266(16) 0.2584(3) 0.23037(12) 0.0561(6) Uani d . 1 . .
    H H21 0.4965 0.3331 0.2337 0.067 Uiso calc R 1 . .
    C C22 0.64158(13) 0.13740(18) 0.35180(9) 0.0355(4) Uani d . 1 . .
    C C23 0.57163(15) 0.0489(2) 0.35695(10) 0.0455(5) Uani d . 1 . .
    H H23 0.5739 -0.0240 0.3309 0.055 Uiso calc R 1 . .
    C C24 0.49788(16) 0.0667(2) 0.40035(11) 0.0491(5) Uani d . 1 . .
    H H24 0.4507 0.0063 0.4035 0.059 Uiso calc R 1 . .
    C C25 0.49483(14) 0.1746(2) 0.43884(10) 0.0448(5) Uani d . 1 . .
    C C26 0.56613(15) 0.2627(2) 0.43419(11) 0.0474(5) Uani d . 1 . .
    H H26 0.5647 0.3348 0.4608 0.057 Uiso calc R 1 . .
    C C27 0.63907(14) 0.2453(2) 0.39089(10) 0.0424(4) Uani d . 1 . .
    H H27 0.6864 0.3055 0.3879 0.051 Uiso calc R 1 . .
    C C28 0.34568(18) 0.1226(3) 0.48395(15) 0.0736(8) Uani d . 1 . .
    H H28A 0.3016 0.1544 0.5158 0.110 Uiso calc R 1 . .
    H H28B 0.3655 0.0400 0.4977 0.110 Uiso calc R 1 . .
    H H28C 0.3156 0.1194 0.4387 0.110 Uiso calc R 1 . .
    C C29 0.90857(14) 0.1174(2) 0.13028(10) 0.0441(5) Uani d . 1 . .
    H H29A 0.9003 0.1540 0.0848 0.053 Uiso calc R 1 . .
    H H29B 0.9205 0.0286 0.1250 0.053 Uiso calc R 1 . .
    C C30 1.11387(14) 0.1421(2) 0.12143(10) 0.0423(4) Uani d . 1 . .
    C C31 1.12365(18) 0.0189(2) 0.10270(15) 0.0628(7) Uani d . 1 . .
    H H31 1.0823 -0.0412 0.1187 0.075 Uiso calc R 1 . .
    C C32 1.19504(19) -0.0161(3) 0.05994(17) 0.0766(8) Uani d . 1 . .
    H H32 1.2007 -0.0994 0.0468 0.092 Uiso calc R 1 . .
    C C33 1.25653(18) 0.0703(3) 0.03718(14) 0.0715(8) Uani d . 1 . .
    H H33 1.3050 0.0461 0.0092 0.086 Uiso calc R 1 . .
    C C34 1.24733(17) 0.1910(3) 0.05514(14) 0.0641(7) Uani d . 1 . .
    H H34 1.2893 0.2502 0.0391 0.077 Uiso calc R 1 . .
    C C35 1.17647(15) 0.2283(2) 0.09712(12) 0.0523(5) Uani d . 1 . .
    H H35 1.1710 0.3122 0.1090 0.063 Uiso calc R 1 . .
loop_
    _atom_site_aniso_label
    _atom_site_aniso_U_11
    _atom_site_aniso_U_22
    _atom_site_aniso_U_33
    _atom_site_aniso_U_12
    _atom_site_aniso_U_13
    _atom_site_aniso_U_23
    Se1 0.04250(13) 0.07341(18) 0.04728(13) 0.00234(11) 0.00606(9) -0.01202(11)
    O1 0.0460(8) 0.0529(9) 0.0506(8) -0.0080(7) 0.0006(7) -0.0064(7)
    O2 0.0403(7) 0.0574(9) 0.0294(6) 0.0159(6) 0.0042(5) -0.0001(6)
    O3 0.0896(12) 0.0422(9) 0.0416(8) -0.0170(8) -0.0122(8) -0.0078(7)
    O4 0.0623(9) 0.0430(8) 0.0380(7) -0.0094(7) -0.0108(6) -0.0066(6)
    O5 0.0488(9) 0.0835(13) 0.0684(11) -0.0043(8) 0.0253(8) -0.0200(9)
    N1 0.0391(8) 0.0353(9) 0.0317(7) 0.0000(7) 0.0052(6) -0.0020(6)
    N2 0.0373(8) 0.0384(9) 0.0318(7) 0.0091(7) 0.0030(6) -0.0002(6)
    C1 0.0366(10) 0.0386(11) 0.0324(8) 0.0039(8) 0.0002(7) 0.0068(8)
    C2 0.0367(9) 0.0369(11) 0.0337(8) 0.0093(8) 0.0030(7) 0.0043(8)
    C3 0.0426(10) 0.0296(9) 0.0343(8) 0.0053(8) 0.0064(7) 0.0023(7)
    C4 0.0346(9) 0.0366(10) 0.0320(8) 0.0071(8) 0.0037(7) 0.0019(7)
    C5 0.0356(9) 0.0316(10) 0.0368(9) 0.0018(7) 0.0043(7) -0.0045(7)
    C6 0.0291(8) 0.0354(10) 0.0319(8) 0.0033(7) -0.0003(6) -0.0067(7)
    C7 0.0290(8) 0.0338(10) 0.0346(8) 0.0012(7) 0.0026(7) -0.0051(7)
    C8 0.0329(9) 0.0366(10) 0.0359(9) -0.0005(8) -0.0018(7) -0.0051(8)
    C9 0.0328(9) 0.0370(11) 0.0370(9) 0.0044(8) -0.0031(7) -0.0028(8)
    C10 0.0509(12) 0.0403(12) 0.0460(11) 0.0000(9) -0.0015(9) -0.0025(9)
    C11 0.0664(15) 0.0471(13) 0.0518(12) 0.0032(11) -0.0001(11) 0.0106(11)
    C12 0.0684(16) 0.0632(16) 0.0415(11) 0.0064(13) -0.0073(10) 0.0058(11)
    C13 0.0604(14) 0.0559(15) 0.0397(10) 0.0007(11) -0.0131(10) -0.0056(10)
    C14 0.0369(10) 0.0424(12) 0.0386(9) 0.0031(8) -0.0077(8) -0.0047(8)
    C15 0.0442(11) 0.0393(11) 0.0422(10) -0.0072(9) -0.0047(8) -0.0056(9)
    C16 0.0327(10) 0.0552(13) 0.0360(9) 0.0011(9) 0.0044(7) -0.0014(9)
    C17 0.0502(14) 0.0756(18) 0.0733(16) -0.0166(13) 0.0132(12) -0.0070(14)
    C18 0.0539(17) 0.138(3) 0.0782(19) -0.0374(19) 0.0110(15) 0.004(2)
    C19 0.0363(14) 0.181(4) 0.0671(18) 0.004(2) 0.0132(12) 0.010(2)
    C20 0.0533(17) 0.134(3) 0.0680(17) 0.0316(19) 0.0163(14) -0.0062(19)
    C21 0.0462(13) 0.0687(16) 0.0539(12) 0.0178(11) 0.0093(10) -0.0033(12)
    C22 0.0382(10) 0.0385(11) 0.0299(8) 0.0018(8) 0.0021(7) 0.0019(8)
    C23 0.0525(12) 0.0419(12) 0.0431(10) -0.0058(9) 0.0124(9) -0.0067(9)
    C24 0.0471(12) 0.0500(13) 0.0512(12) -0.0109(10) 0.0115(9) -0.0024(10)
    C25 0.0365(10) 0.0601(14) 0.0384(10) 0.0029(9) 0.0075(8) -0.0040(9)
    C26 0.0467(12) 0.0502(13) 0.0457(11) -0.0004(10) 0.0073(9) -0.0151(10)
    C27 0.0419(11) 0.0432(11) 0.0424(10) -0.0050(9) 0.0049(8) -0.0083(9)
    C28 0.0448(14) 0.099(2) 0.0793(18) -0.0042(14) 0.0260(12) -0.0061(16)
    C29 0.0366(10) 0.0604(14) 0.0359(9) 0.0025(9) 0.0062(8) -0.0018(9)
    C30 0.0331(10) 0.0500(12) 0.0437(10) 0.0037(9) -0.0003(8) -0.0039(9)
    C31 0.0492(13) 0.0477(14) 0.0919(19) -0.0018(11) 0.0087(13) -0.0055(13)
    C32 0.0586(16) 0.0615(17) 0.110(2) 0.0086(13) 0.0066(15) -0.0344(16)
    C33 0.0411(13) 0.099(2) 0.0751(17) -0.0032(14) 0.0079(12) -0.0348(16)
    C34 0.0431(13) 0.085(2) 0.0653(15) -0.0131(12) 0.0090(11) -0.0100(14)
    C35 0.0420(12) 0.0548(14) 0.0601(13) -0.0032(10) 0.0028(10) -0.0081(11)
_geom_special_details
;
All e.s.d.'s (except the e.s.d. in the dihedral angle between two l.s. planes)
are estimated using the full covariance matrix. The cell e.s.d.'s are taken
into account individually in the estimation of e.s.d.'s in distances, angles
and torsion angles; correlations between e.s.d.'s in cell parameters are only
used when they are defined by crystal symmetry. An approximate (isotropic)
treatment of cell e.s.d.'s is used for estimating e.s.d.'s involving l.s.
planes.
;
loop_
    _geom_bond_atom_site_label_1
    _geom_bond_atom_site_label_2
    _geom_bond_site_symmetry_2
    _geom_bond_distance
    _geom_bond_publ_flag
    Se1 C30 . 1.910(2) ?
    Se1 C29 . 1.959(2) ?
    O1 C1 . 1.201(2) ?
    O2 N2 . 1.4441(19) ?
    O2 C6 . 1.460(2) ?
    O3 C8 . 1.211(2) ?
    O4 C14 . 1.358(2) ?
    O4 C15 . 1.427(2) ?
    O5 C25 . 1.367(2) ?
    O5 C28 . 1.414(3) ?
    N1 C1 . 1.363(2) ?
    N1 C22 . 1.406(2) ?
    N1 C3 . 1.468(2) ?
    N2 C5 . 1.472(2) ?
    N2 C4 . 1.485(2) ?
    C1 C2 . 1.531(3) ?
    C2 C4 . 1.523(2) ?
    C2 C3 . 1.546(3) ?
    C2 H2 . 0.98 ?
    C3 C5 . 1.533(3) ?
    C3 H3 . 0.98 ?
    C4 C29 . 1.506(3) ?
    C4 H4 . 0.98 ?
    C5 C7 . 1.527(3) ?
    C5 H5 . 0.98 ?
    C6 C15 . 1.513(2) ?
    C6 C8 . 1.521(3) ?
    C6 C7 . 1.535(2) ?
    C7 C16 . 1.513(2) ?
    C7 H7 . 0.98 ?
    C8 C9 . 1.474(3) ?
    C9 C14 . 1.391(3) ?
    C9 C10 . 1.392(3) ?
    C10 C11 . 1.374(3) ?
    C10 H10 . 0.93 ?
    C11 C12 . 1.376(3) ?
    C11 H11 . 0.93 ?
    C12 C13 . 1.362(3) ?
    C12 H12 . 0.93 ?
    C13 C14 . 1.392(3) ?
    C13 H13 . 0.93 ?
    C15 H15A . 0.97 ?
    C15 H15B . 0.97 ?
    C16 C17 . 1.377(3) ?
    C16 C21 . 1.389(3) ?
    C17 C18 . 1.379(4) ?
    C17 H17 . 0.93 ?
    C18 C19 . 1.359(5) ?
    C18 H18 . 0.93 ?
    C19 C20 . 1.364(5) ?
    C19 H19 . 0.93 ?
    C20 C21 . 1.381(4) ?
    C20 H20 . 0.93 ?
    C21 H21 . 0.93 ?
    C22 C23 . 1.373(3) ?
    C22 C27 . 1.382(3) ?
    C23 C24 . 1.383(3) ?
    C23 H23 . 0.93 ?
    C24 C25 . 1.376(3) ?
    C24 H24 . 0.93 ?
    C25 C26 . 1.382(3) ?
    C26 C27 . 1.372(3) ?
    C26 H26 . 0.93 ?
    C27 H27 . 0.93 ?
    C28 H28A . 0.96 ?
    C28 H28B . 0.96 ?
    C28 H28C . 0.96 ?
    C29 H29A . 0.97 ?
    C29 H29B . 0.97 ?
    C30 C31 . 1.374(3) ?
    C30 C35 . 1.375(3) ?
    C31 C32 . 1.387(4) ?
    C31 H31 . 0.93 ?
    C32 C33 . 1.354(4) ?
    C32 H32 . 0.93 ?
    C33 C34 . 1.344(4) ?
    C33 H33 . 0.93 ?
    C34 C35 . 1.379(3) ?
    C34 H34 . 0.93 ?
    C35 H35 . 0.93 ?
loop_
    _geom_angle_atom_site_label_1
    _geom_angle_atom_site_label_2
    _geom_angle_atom_site_label_3
    _geom_angle_site_symmetry_1
    _geom_angle_site_symmetry_3
    _geom_angle
    _geom_angle_publ_flag
    C30 Se1 C29 . . 97.90(8) ?
    N2 O2 C6 . . 109.86(12) ?
    C14 O4 C15 . . 115.61(15) ?
    C25 O5 C28 . . 117.78(19) ?
    C1 N1 C22 . . 133.82(16) ?
    C1 N1 C3 . . 95.27(14) ?
    C22 N1 C3 . . 130.58(16) ?
    O2 N2 C5 . . 105.81(13) ?
    O2 N2 C4 . . 110.17(14) ?
    C5 N2 C4 . . 108.50(13) ?
    O1 C1 N1 . . 132.72(18) ?
    O1 C1 C2 . . 135.53(18) ?
    N1 C1 C2 . . 91.72(15) ?
    C4 C2 C1 . . 116.34(16) ?
    C4 C2 C3 . . 106.57(14) ?
    C1 C2 C3 . . 85.72(13) ?
    C4 C2 H2 . . 114.8 ?
    C1 C2 H2 . . 114.8 ?
    C3 C2 H2 . . 114.8 ?
    N1 C3 C5 . . 117.72(15) ?
    N1 C3 C2 . . 87.24(14) ?
    C5 C3 C2 . . 105.83(14) ?
    N1 C3 H3 . . 114.2 ?
    C5 C3 H3 . . 114.2 ?
    C2 C3 H3 . . 114.2 ?
    N2 C4 C29 . . 108.99(15) ?
    N2 C4 C2 . . 101.55(14) ?
    C29 C4 C2 . . 114.43(15) ?
    N2 C4 H4 . . 110.5 ?
    C29 C4 H4 . . 110.5 ?
    C2 C4 H4 . . 110.5 ?
    N2 C5 C7 . . 105.14(15) ?
    N2 C5 C3 . . 102.61(14) ?
    C7 C5 C3 . . 118.17(15) ?
    N2 C5 H5 . . 110.1 ?
    C7 C5 H5 . . 110.1 ?
    C3 C5 H5 . . 110.1 ?
    O2 C6 C15 . . 107.66(14) ?
    O2 C6 C8 . . 104.47(14) ?
    C15 C6 C8 . . 108.99(15) ?
    O2 C6 C7 . . 106.06(13) ?
    C15 C6 C7 . . 114.39(15) ?
    C8 C6 C7 . . 114.54(14) ?
    C16 C7 C5 . . 116.80(16) ?
    C16 C7 C6 . . 115.20(15) ?
    C5 C7 C6 . . 101.63(14) ?
    C16 C7 H7 . . 107.5 ?
    C5 C7 H7 . . 107.5 ?
    C6 C7 H7 . . 107.5 ?
    O3 C8 C9 . . 122.98(18) ?
    O3 C8 C6 . . 122.14(17) ?
    C9 C8 C6 . . 114.72(15) ?
    C14 C9 C10 . . 118.95(18) ?
    C14 C9 C8 . . 119.98(18) ?
    C10 C9 C8 . . 120.96(17) ?
    C11 C10 C9 . . 120.5(2) ?
    C11 C10 H10 . . 119.7 ?
    C9 C10 H10 . . 119.7 ?
    C10 C11 C12 . . 119.6(2) ?
    C10 C11 H11 . . 120.2 ?
    C12 C11 H11 . . 120.2 ?
    C13 C12 C11 . . 121.4(2) ?
    C13 C12 H12 . . 119.3 ?
    C11 C12 H12 . . 119.3 ?
    C12 C13 C14 . . 119.5(2) ?
    C12 C13 H13 . . 120.3 ?
    C14 C13 H13 . . 120.3 ?
    O4 C14 C9 . . 123.26(17) ?
    O4 C14 C13 . . 116.63(17) ?
    C9 C14 C13 . . 120.1(2) ?
    O4 C15 C6 . . 112.56(16) ?
    O4 C15 H15A . . 109.1 ?
    C6 C15 H15A . . 109.1 ?
    O4 C15 H15B . . 109.1 ?
    C6 C15 H15B . . 109.1 ?
    H15A C15 H15B . . 107.8 ?
    C17 C16 C21 . . 118.0(2) ?
    C17 C16 C7 . . 123.1(2) ?
    C21 C16 C7 . . 118.9(2) ?
    C16 C17 C18 . . 120.8(3) ?
    C16 C17 H17 . . 119.6 ?
    C18 C17 H17 . . 119.6 ?
    C19 C18 C17 . . 120.7(3) ?
    C19 C18 H18 . . 119.7 ?
    C17 C18 H18 . . 119.7 ?
    C18 C19 C20 . . 119.5(3) ?
    C18 C19 H19 . . 120.2 ?
    C20 C19 H19 . . 120.2 ?
    C19 C20 C21 . . 120.6(3) ?
    C19 C20 H20 . . 119.7 ?
    C21 C20 H20 . . 119.7 ?
    C20 C21 C16 . . 120.4(3) ?
    C20 C21 H21 . . 119.8 ?
    C16 C21 H21 . . 119.8 ?
    C23 C22 C27 . . 119.77(18) ?
    C23 C22 N1 . . 119.34(17) ?
    C27 C22 N1 . . 120.88(17) ?
    C22 C23 C24 . . 120.83(19) ?
    C22 C23 H23 . . 119.6 ?
    C24 C23 H23 . . 119.6 ?
    C25 C24 C23 . . 119.5(2) ?
    C25 C24 H24 . . 120.3 ?
    C23 C24 H24 . . 120.3 ?
    O5 C25 C24 . . 124.7(2) ?
    O5 C25 C26 . . 115.79(19) ?
    C24 C25 C26 . . 119.50(19) ?
    C27 C26 C25 . . 121.1(2) ?
    C27 C26 H26 . . 119.5 ?
    C25 C26 H26 . . 119.5 ?
    C26 C27 C22 . . 119.4(2) ?
    C26 C27 H27 . . 120.3 ?
    C22 C27 H27 . . 120.3 ?
    O5 C28 H28A . . 109.5 ?
    O5 C28 H28B . . 109.5 ?
    H28A C28 H28B . . 109.5 ?
    O5 C28 H28C . . 109.5 ?
    H28A C28 H28C . . 109.5 ?
    H28B C28 H28C . . 109.5 ?
    C4 C29 Se1 . . 110.03(13) ?
    C4 C29 H29A . . 109.7 ?
    Se1 C29 H29A . . 109.7 ?
    C4 C29 H29B . . 109.7 ?
    Se1 C29 H29B . . 109.7 ?
    H29A C29 H29B . . 108.2 ?
    C31 C30 C35 . . 118.4(2) ?
    C31 C30 Se1 . . 122.08(17) ?
    C35 C30 Se1 . . 119.48(17) ?
    C30 C31 C32 . . 120.1(2) ?
    C30 C31 H31 . . 119.9 ?
    C32 C31 H31 . . 119.9 ?
    C33 C32 C31 . . 120.4(3) ?
    C33 C32 H32 . . 119.8 ?
    C31 C32 H32 . . 119.8 ?
    C34 C33 C32 . . 119.8(2) ?
    C34 C33 H33 . . 120.1 ?
    C32 C33 H33 . . 120.1 ?
    C33 C34 C35 . . 120.9(2) ?
    C33 C34 H34 . . 119.6 ?
    C35 C34 H34 . . 119.6 ?
    C30 C35 C34 . . 120.3(2) ?
    C30 C35 H35 . . 119.8 ?
    C34 C35 H35 . . 119.8 ?
loop_
    _geom_torsion_atom_site_label_1
    _geom_torsion_atom_site_label_2
    _geom_torsion_atom_site_label_3
    _geom_torsion_atom_site_label_4
    _geom_torsion_site_symmetry_1
    _geom_torsion_site_symmetry_2
    _geom_torsion_site_symmetry_3
    _geom_torsion_site_symmetry_4
    _geom_torsion
    _geom_torsion_publ_flag
    C6 O2 N2 C5 . . . . 15.91(18) ?
    C6 O2 N2 C4 . . . . -101.18(16) ?
    C22 N1 C1 O1 . . . . -6.5(4) ?
    C3 N1 C1 O1 . . . . 179.8(2) ?
    C22 N1 C1 C2 . . . . 175.33(19) ?
    C3 N1 C1 C2 . . . . 1.69(14) ?
    O1 C1 C2 C4 . . . . -73.3(3) ?
    N1 C1 C2 C4 . . . . 104.78(17) ?
    O1 C1 C2 C3 . . . . -179.7(2) ?
    N1 C1 C2 C3 . . . . -1.60(13) ?
    C1 N1 C3 C5 . . . . -108.13(18) ?
    C22 N1 C3 C5 . . . . 77.9(2) ?
    C1 N1 C3 C2 . . . . -1.67(14) ?
    C22 N1 C3 C2 . . . . -175.64(18) ?
    C4 C2 C3 N1 . . . . -114.74(15) ?
    C1 C2 C3 N1 . . . . 1.49(12) ?
    C4 C2 C3 C5 . . . . 3.32(19) ?
    C1 C2 C3 C5 . . . . 119.55(15) ?
    O2 N2 C4 C29 . . . . -84.46(17) ?
    C5 N2 C4 C29 . . . . 160.14(15) ?
    O2 N2 C4 C2 . . . . 154.42(13) ?
    C5 N2 C4 C2 . . . . 39.02(17) ?
    C1 C2 C4 N2 . . . . -118.02(17) ?
    C3 C2 C4 N2 . . . . -24.55(18) ?
    C1 C2 C4 C29 . . . . 124.75(19) ?
    C3 C2 C4 C29 . . . . -141.78(17) ?
    O2 N2 C5 C7 . . . . -31.16(17) ?
    C4 N2 C5 C7 . . . . 87.05(16) ?
    O2 N2 C5 C3 . . . . -155.33(14) ?
    C4 N2 C5 C3 . . . . -37.13(18) ?
    N1 C3 C5 N2 . . . . 114.86(17) ?
    C2 C3 C5 N2 . . . . 19.55(18) ?
    N1 C3 C5 C7 . . . . -0.2(2) ?
    C2 C3 C5 C7 . . . . -95.50(18) ?
    N2 O2 C6 C15 . . . . -117.18(16) ?
    N2 O2 C6 C8 . . . . 127.06(14) ?
    N2 O2 C6 C7 . . . . 5.68(18) ?
    N2 C5 C7 C16 . . . . 159.75(15) ?
    C3 C5 C7 C16 . . . . -86.6(2) ?
    N2 C5 C7 C6 . . . . 33.51(17) ?
    C3 C5 C7 C6 . . . . 147.19(16) ?
    O2 C6 C7 C16 . . . . -151.09(16) ?
    C15 C6 C7 C16 . . . . -32.6(2) ?
    C8 C6 C7 C16 . . . . 94.2(2) ?
    O2 C6 C7 C5 . . . . -23.81(18) ?
    C15 C6 C7 C5 . . . . 94.68(18) ?
    C8 C6 C7 C5 . . . . -138.47(15) ?
    O2 C6 C8 O3 . . . . -96.2(2) ?
    C15 C6 C8 O3 . . . . 148.92(19) ?
    C7 C6 C8 O3 . . . . 19.3(3) ?
    O2 C6 C8 C9 . . . . 79.28(18) ?
    C15 C6 C8 C9 . . . . -35.6(2) ?
    C7 C6 C8 C9 . . . . -165.14(15) ?
    O3 C8 C9 C14 . . . . -178.1(2) ?
    C6 C8 C9 C14 . . . . 6.5(2) ?
    O3 C8 C9 C10 . . . . 5.8(3) ?
    C6 C8 C9 C10 . . . . -169.71(17) ?
    C14 C9 C10 C11 . . . . -1.3(3) ?
    C8 C9 C10 C11 . . . . 174.9(2) ?
    C9 C10 C11 C12 . . . . 0.3(3) ?
    C10 C11 C12 C13 . . . . 0.5(4) ?
    C11 C12 C13 C14 . . . . -0.3(4) ?
    C15 O4 C14 C9 . . . . 16.9(3) ?
    C15 O4 C14 C13 . . . . -163.62(19) ?
    C10 C9 C14 O4 . . . . -178.98(18) ?
    C8 C9 C14 O4 . . . . 4.8(3) ?
    C10 C9 C14 C13 . . . . 1.5(3) ?
    C8 C9 C14 C13 . . . . -174.72(19) ?
    C12 C13 C14 O4 . . . . 179.7(2) ?
    C12 C13 C14 C9 . . . . -0.7(3) ?
    C14 O4 C15 C6 . . . . -48.8(2) ?
    O2 C6 C15 O4 . . . . -55.5(2) ?
    C8 C6 C15 O4 . . . . 57.3(2) ?
    C7 C6 C15 O4 . . . . -173.07(16) ?
    C5 C7 C16 C17 . . . . -32.9(3) ?
    C6 C7 C16 C17 . . . . 86.3(3) ?
    C5 C7 C16 C21 . . . . 147.02(19) ?
    C6 C7 C16 C21 . . . . -93.8(2) ?
    C21 C16 C17 C18 . . . . -0.5(4) ?
    C7 C16 C17 C18 . . . . 179.5(2) ?
    C16 C17 C18 C19 . . . . 0.4(5) ?
    C17 C18 C19 C20 . . . . 0.0(5) ?
    C18 C19 C20 C21 . . . . -0.3(5) ?
    C19 C20 C21 C16 . . . . 0.2(4) ?
    C17 C16 C21 C20 . . . . 0.1(4) ?
    C7 C16 C21 C20 . . . . -179.8(2) ?
    C1 N1 C22 C23 . . . . -160.4(2) ?
    C3 N1 C22 C23 . . . . 11.3(3) ?
    C1 N1 C22 C27 . . . . 20.8(3) ?
    C3 N1 C22 C27 . . . . -167.57(18) ?
    C27 C22 C23 C24 . . . . 0.6(3) ?
    N1 C22 C23 C24 . . . . -178.19(19) ?
    C22 C23 C24 C25 . . . . -0.1(3) ?
    C28 O5 C25 C24 . . . . -8.2(3) ?
    C28 O5 C25 C26 . . . . 172.7(2) ?
    C23 C24 C25 O5 . . . . -179.9(2) ?
    C23 C24 C25 C26 . . . . -0.8(3) ?
    O5 C25 C26 C27 . . . . -179.7(2) ?
    C24 C25 C26 C27 . . . . 1.1(3) ?
    C25 C26 C27 C22 . . . . -0.6(3) ?
    C23 C22 C27 C26 . . . . -0.3(3) ?
    N1 C22 C27 C26 . . . . 178.50(18) ?
    N2 C4 C29 Se1 . . . . -174.50(12) ?
    C2 C4 C29 Se1 . . . . -61.6(2) ?
    C30 Se1 C29 C4 . . . . 175.59(15) ?
    C29 Se1 C30 C31 . . . . -50.9(2) ?
    C29 Se1 C30 C35 . . . . 129.36(18) ?
    C35 C30 C31 C32 . . . . -0.3(4) ?
    Se1 C30 C31 C32 . . . . 180.0(2) ?
    C30 C31 C32 C33 . . . . 1.0(4) ?
    C31 C32 C33 C34 . . . . -1.2(5) ?
    C32 C33 C34 C35 . . . . 0.6(4) ?
    C31 C30 C35 C34 . . . . -0.2(3) ?
    Se1 C30 C35 C34 . . . . 179.50(18) ?
    C33 C34 C35 C30 . . . . 0.1(4) ?
loop_
    _geom_hbond_atom_site_label_D
    _geom_hbond_atom_site_label_H
    _geom_hbond_atom_site_label_A
    _geom_hbond_site_symmetry_A
    _geom_hbond_distance_DH
    _geom_hbond_distance_HA
    _geom_hbond_distance_DA
    _geom_hbond_angle_DHA
    _geom_hbond_publ_flag
    C5 H5 O1 2_645 0.98 2.42 3.199(3) 136 yes
    C29 H29A O5 4_665 0.97 2.54 3.465(3) 160 yes
data_global
_journal_date_recd_electronic     2008-03-12
_journal_date_accepted     2008-04-01
_journal_name_full     'Acta Crystallographica, Section E'
_journal_year     2008
_journal_volume     64
_journal_issue      5
_journal_page_first     o851
_journal_page_last     o852
_journal_paper_category     QO
_journal_coeditor_code     CI2571
_publ_contact_author_name     'Dr.L.Sudha'
_publ_contact_author_address
;
Department of Physics
SRM University
Ramapuram Campus
Chennai  600 089
India
;
_publ_contact_author_email     sudharose18@gmail.com
_publ_contact_author_fax     '91 44 22491777'
_publ_contact_author_phone     '91 44 24911709'
_publ_section_title
;\
1-(4-Methoxyphenyl)-7-phenyl-3-(phenylselenylmethyl)perhydroisoxazolo[2',3':1,\
2]pyrrolo[3,4-<i>b</i>]azetidine-6-spiro-2'-chroman-2,4'-dione
;
loop_
    _publ_author_name
    _publ_author_address
    'E. Theboral Sugi Kamala'
;
 Department of Physics
  Easwari Engineering College
  Ramapuram
  Chennai 600 089, India
;
    'S. Nirmala'
;
 Department of Physics
  Easwari Engineering College
  Ramapuram
  Chennai 600 089, India
;
    'L. Sudha'
; Department of Physics
  SRM University
  Ramapuram Campus
  Chennai 600 089
  India
;
    'N. Arumugam'
; Department of Organic Chemistry
  University of Madras
  Guindy Campus
  Chennai 600 025, India
;
    'R. Raghunathan'
; Department of Organic Chemistry
  University of Madras
  Guindy Campus
  Chennai 600 025, India
;
_publ_section_synopsis     .
