# Supplementary material for: 1-(4-Methoxy­phen­yl)-7-phenyl-3-(phenyl­selenylmeth­yl)perhydro­isoxazolo[2′,3′:1,2]pyrrolo[3,4-b]azetidine-6-spiro-2′-chroman-2,4′-dione
Source: Acta Crystallogr Sect E Struct Rep Online. 2008 Apr 16;64(Pt 5):o851–2. doi: 10.1107/S1600536808008829 (PMC2961224; doi:10.1107/S1600536808008829)
Supplement: Supplementary file 2 [file e-64-0o851-Isup2.hkl]

#
# h,k,l, Fc-squared, Fo-squared, sigma(Fo-squared) and status flag
#
data_I
_shelx_title ' CI2571         P21/n        R = 0.05'
_shelx_refln_list_code          4
_shelx_F_calc_maximum      357.68
_exptl_crystal_F_000      1312.00
_reflns_d_resolution_high  0.6718
 
loop_
 _symmetry_equiv_pos_as_xyz
 'x, y, z'
 '-x+1/2, y+1/2, -z+1/2'
 '-x, -y, -z'
 'x-1/2, -y-1/2, z-1/2'
 
_cell_length_a    14.0886
_cell_length_b    10.6813
_cell_length_c    19.4744
_cell_angle_alpha  90.000
_cell_angle_beta   92.721
_cell_angle_gamma  90.000
 
_shelx_F_squared_multiplier     1.000
 
loop_
 _refln_index_h
 _refln_index_k
 _refln_index_l
 _refln_F_squared_calc
 _refln_F_squared_meas
 _refln_F_squared_sigma
 _refln_observed_status
   2   0   0    13744.72    13138.88    280.69 o
   4   0   0      353.59      423.25      5.39 o
   6   0   0     7854.01     8198.41    153.34 o
   8   0   0     3111.55     3102.88     47.22 o
  10   0   0      706.82      742.46     21.26 o
  12   0   0      264.08      269.16     11.29 o
  14   0   0        8.14       20.82     25.60 o
  16   0   0      212.05      201.32     32.71 o
  18   0   0        0.63       50.30     36.59 o
  20   0   0        4.94      -13.06     42.15 o
   1   1   0       68.01       59.83      5.00 o
   2   1   0    13010.58    12898.68    113.78 o
   3   1   0     1851.24     1943.49     15.86 o
   4   1   0    13166.30    13616.96    103.53 o
   5   1   0     7117.24     7749.52     59.19 o
   6   1   0     2083.81     1830.42     15.49 o
   7   1   0      809.89      762.23      8.08 o
   8   1   0      654.53      558.70      7.04 o
   9   1   0      309.23      299.30      6.25 o
  10   1   0     5116.91     5238.79     47.47 o
  11   1   0      669.58      680.65     12.25 o
  12   1   0     1359.04     1269.76     17.61 o
  13   1   0      615.56      618.28     15.28 o
  14   1   0      339.81      356.20     16.48 o
  15   1   0        4.25      -13.93     18.85 o
  16   1   0      208.99      213.08     22.34 o
  17   1   0        0.14       14.43     31.87 o
  18   1   0      183.04      171.24     26.96 o
  19   1   0       38.19       49.91     26.77 o
  20   1   0      197.43      251.70     30.58 o
   0   2   0    17325.70    16343.89    424.81 o
   1   2   0      847.78      940.55     14.93 o
   2   2   0    25522.02    25790.21    217.51 o
   3   2   0     5883.22     6318.61     50.42 o
   4   2   0     3995.23     3936.86     29.12 o
   5   2   0      193.04      186.10      3.73 o
   6   2   0     4120.89     4058.47     38.68 o
   7   2   0       67.28       61.86      2.89 o
   8   2   0       99.49       92.15      3.39 o
   9   2   0     2805.30     2899.63     27.09 o
  10   2   0      152.48      146.71      5.13 o
  11   2   0       10.13       -4.25      4.25 o
  12   2   0      112.79       88.42      6.91 o
  13   2   0      325.30      333.39     11.71 o
  14   2   0        6.69       -1.11     10.54 o
  15   2   0      120.37      102.38     12.09 o
  16   2   0        0.21      -11.18     20.48 o
  17   2   0      174.17      156.18     23.86 o
  18   2   0       16.38       25.12     25.71 o
  19   2   0      149.23      192.82     29.29 o
  20   2   0        2.72       11.99     29.50 o
   1   3   0     1766.59     1697.48     20.20 o
   2   3   0       76.14       96.06      3.70 o
   3   3   0     4794.85     4789.41     42.56 o
   4   3   0      366.01      288.59      5.17 o
   5   3   0     1893.47     1822.60     16.04 o
   6   3   0      841.85      787.01      8.48 o
   7   3   0      300.93      254.38      5.31 o
   8   3   0      941.66      867.68      9.92 o
   9   3   0       84.56       71.00      3.78 o
  10   3   0        6.01       -4.55      4.55 o
  11   3   0      101.21       86.66      5.55 o
  12   3   0      590.46      532.15     13.19 o
  13   3   0      104.05      109.72      9.01 o
  14   3   0       73.96       82.05      9.44 o
  15   3   0       45.05       30.35     11.23 o
  16   3   0       37.16       39.08     14.61 o
  17   3   0        4.56      -15.23     28.32 o
  18   3   0      153.76      180.23     26.09 o
  19   3   0       61.30      113.95     27.02 o
  20   3   0        4.09       36.55     39.69 o
   0   4   0       25.86       14.23      7.05 o
   1   4   0      906.92     1044.02     11.63 o
   2   4   0     1362.02     1299.77     20.66 o
   3   4   0       20.31        8.42      2.96 o
   4   4   0      350.37      373.73      6.00 o
   5   4   0     4016.68     4168.67     39.57 o
   6   4   0       45.35       79.05      3.86 o
   7   4   0     1489.92     1504.84     14.79 o
   8   4   0      100.80       93.84      3.61 o
   9   4   0      477.81      395.39     10.72 o
  10   4   0      868.17      855.73     10.77 o
  11   4   0       59.96       64.30     10.47 o
  12   4   0       63.72       65.38      8.22 o
  13   4   0     1084.66     1066.15     20.46 o
  14   4   0      109.58      115.98      9.94 o
  15   4   0      281.21      275.99     11.91 o
  16   4   0       16.46       -1.99     10.90 o
  17   4   0      328.51      318.37     19.05 o
  18   4   0        2.06       31.38     17.08 o
  19   4   0      297.29      319.55     29.15 o
   1   5   0     4168.92     3939.54     42.17 o
   2   5   0     1129.79     1334.86     21.30 o
   3   5   0     2508.66     2453.35     32.95 o
   4   5   0      494.75      560.97     11.40 o
   5   5   0     5830.17     5940.76     64.60 o
   6   5   0       10.48        2.16      2.99 o
   7   5   0     1091.51     1128.94     14.33 o
   8   5   0      139.27       94.36      4.69 o
   9   5   0      573.87      607.01      8.92 o
  10   5   0     1341.97     1288.99     15.27 o
  11   5   0        8.18       -5.20      5.90 o
  12   5   0      294.92      275.22      8.81 o
  13   5   0        2.53       -0.63      8.88 o
  14   5   0       56.25       62.66     10.05 o
  15   5   0      108.27      109.35     13.09 o
  16   5   0        2.16       -4.79     13.63 o
  17   5   0        1.26      -15.08     15.08 o
  18   5   0       82.22       97.37     16.38 o
  19   5   0       53.31       54.84     22.50 o
   0   6   0     2661.50     2699.14     51.34 o
   1   6   0      441.68      483.99      6.99 o
   2   6   0     2486.46     2533.43     33.86 o
   3   6   0      809.16      774.16     14.59 o
   4   6   0      623.35      589.35     11.39 o
   5   6   0     2739.23     2740.03     30.67 o
   6   6   0       99.88       88.27      3.88 o
   7   6   0     2042.76     2063.88     26.67 o
   8   6   0      691.27      632.85     10.53 o
   9   6   0      364.28      368.64     13.47 o
  10   6   0     1852.12     1757.33     20.80 o
  11   6   0      293.87      269.60      8.72 o
  12   6   0      330.80      318.18     10.40 o
  13   6   0       42.19       45.02      8.76 o
  14   6   0       42.18       47.93     11.84 o
  15   6   0      217.35      254.74     15.62 o
  16   6   0       14.61       10.03     14.48 o
  17   6   0      352.23      369.97     16.15 o
  18   6   0       10.67        6.11     16.31 o
  19   6   0        3.38       12.52     19.32 o
   1   7   0     1656.37     1666.28     28.40 o
   2   7   0      479.94      494.79      8.15 o
   3   7   0     1585.13     1634.80     22.38 o
   4   7   0      640.01      627.24     12.33 o
   5   7   0     2862.40     3019.25     41.40 o
   6   7   0       46.80       45.29      4.44 o
   7   7   0      128.35      138.93      9.11 o
   8   7   0      367.64      320.71     14.93 o
   9   7   0       87.79       82.67      8.73 o
  10   7   0      500.04      457.34     14.75 o
  11   7   0        1.32       -7.65      7.65 o
  12   7   0      253.10      204.16     11.03 o
  13   7   0       40.74       27.39      8.60 o
  14   7   0      325.29      297.37     18.92 o
  15   7   0        4.55       -3.69     13.07 o
  16   7   0        6.06       28.73     22.16 o
  17   7   0       68.99       81.67     16.10 o
  18   7   0       20.03       21.56     19.29 o
   0   8   0      351.46      340.69     12.34 o
   1   8   0      845.74      871.22     14.04 o
   2   8   0     2179.61     2157.28     26.29 o
   3   8   0       88.32      101.70      6.36 o
   4   8   0     3405.41     3612.47     60.50 o
   5   8   0      502.35      602.26     13.48 o
   6   8   0       37.47       22.11     15.52 o
   7   8   0      902.20      937.00     19.44 o
   8   8   0      304.64      308.12     13.77 o
   9   8   0       18.42        6.35      8.12 o
  10   8   0       29.10       39.03     10.99 o
  11   8   0        7.34        6.95     14.13 o
  12   8   0      427.70      441.19     21.30 o
  13   8   0       33.97       35.82     17.69 o
  14   8   0        2.66        7.97     17.82 o
  15   8   0      111.87      149.69     20.89 o
  16   8   0       39.01       46.68     22.31 o
  17   8   0       13.38       52.94     24.61 o
   1   9   0     1407.02     1574.53     28.95 o
   2   9   0        2.95        8.32      5.14 o
   3   9   0      143.94      183.60      9.07 o
   4   9   0      134.43      158.13     17.71 o
   5   9   0        0.22       10.99     15.90 o
   6   9   0       87.68       74.99     17.46 o
   7   9   0       15.17       21.43     12.79 o
   8   9   0      386.55      373.94     13.23 o
   9   9   0        0.30       -4.06     10.36 o
  10   9   0       43.13       35.72     11.30 o
  11   9   0       20.17       17.57     15.39 o
  12   9   0      119.08      115.48     17.60 o
  13   9   0       31.05        1.99     19.52 o
  14   9   0       67.80       65.31     20.39 o
  15   9   0       26.08       26.45     20.61 o
  16   9   0       10.69       55.78     23.21 o
  17   9   0       19.05      103.64     25.28 o
   0  10   0      107.64       98.65     10.99 o
   1  10   0       24.06       17.40      7.31 o
   2  10   0      179.19      212.28      8.71 o
   3  10   0       64.44       57.02     16.42 o
   4  10   0      188.91      215.67     19.91 o
   5  10   0        2.93       -7.90     14.16 o
   6  10   0        6.24       11.95     13.67 o
   7  10   0       13.56       -1.49     20.24 o
   8  10   0      107.00      156.88     16.96 o
   9  10   0       28.21        6.85     16.46 o
  10  10   0       81.17       78.65     13.55 o
  11  10   0       24.22       10.21     35.17 o
  12  10   0        1.44      -16.43     16.43 o
  13  10   0       10.18       -0.73     18.32 o
  14  10   0        0.15      -20.20     20.20 o
  15  10   0       71.50      103.61     22.44 o
  16  10   0        0.58       -0.60     22.90 o
   1  11   0      212.09      148.57     11.22 o
   2  11   0        0.13       -6.79      6.79 o
   3  11   0       18.11       12.18     12.57 o
   4  11   0      110.37       79.32     14.03 o
   5  11   0      195.59      168.77     14.99 o
   6  11   0      138.99      154.93     16.14 o
   7  11   0       92.78       97.74     17.78 o
   8  11   0       35.32       29.32     16.82 o
   9  11   0        3.38       42.93     24.83 o
  10  11   0       43.50       58.96     27.02 o
  11  11   0       42.44       31.55     27.93 o
  12  11   0       16.44        1.81     14.50 o
  13  11   0       18.32      -17.73     17.73 o
  14  11   0       11.69       -7.64     20.16 o
  15  11   0       10.87       43.86     21.90 o
   0  12   0        0.71        1.29     16.16 o
   1  12   0       17.64        2.39      9.69 o
   2  12   0        7.61        9.46      9.22 o
   3  12   0        2.40       -5.29     14.44 o
   4  12   0       43.88       77.98     16.09 o
   5  12   0        1.19       -9.16     23.34 o
   6  12   0        7.06       -4.53     24.31 o
   7  12   0      141.97       83.53     27.15 o
   8  12   0       25.47       50.43     28.19 o
   9  12   0      180.39      183.09     29.48 o
  10  12   0        7.10       25.34     28.06 o
  11  12   0        1.17       15.26     29.22 o
  12  12   0        8.03      -29.87     29.87 o
  13  12   0       13.43      -15.39     31.81 o
   1  13   0        4.05        2.76     12.61 o
   2  13   0        8.31       12.96     12.02 o
   3  13   0      339.69      315.88     26.64 o
   4  13   0        0.72       -8.40     24.44 o
   5  13   0       32.89       62.97     25.73 o
   6  13   0       27.89       40.73     27.54 o
   7  13   0       49.57      109.26     27.54 o
   8  13   0        1.36      -29.35     29.35 o
   9  13   0       18.52      -20.82     30.90 o
  10  13   0        1.31       14.09     30.13 o
  11  13   0        3.31        8.28     31.81 o
   0  14   0        7.32      -15.90     20.69 o
   1  14   0        9.59        9.59     14.02 o
   2  14   0        0.85        4.40     23.92 o
   3  14   0        0.99      -20.43     23.66 o
   4  14   0        1.07        6.46     25.99 o
   5  14   0       48.38       27.02     28.45 o
   6  14   0        0.09      -10.60     28.45 o
   7  14   0       10.03        4.14     30.13 o
   8  14   0        0.01      -25.08     32.58 o
   9  14   0        1.95       19.39     31.81 o
   1  15   0        6.03       10.81     14.76 o
   2  15   0        0.23      -13.58     26.38 o
   3  15   0       12.19       29.22     27.28 o
   4  15   0        9.34        7.76     29.61 o
   5  15   0        0.71       -3.36     29.87 o
   6  15   0        3.33      -11.12     31.81 o
 -19   0   1       28.38       15.00     35.95 o
 -17   0   1      298.08      317.56     36.85 o
 -15   0   1      571.97      580.17     37.37 o
 -13   0   1     2983.27     3079.86     63.12 o
 -11   0   1     5357.91     5211.73    100.43 o
  -9   0   1     5271.41     5358.77    102.03 o
  -7   0   1     6983.00     6787.11     69.76 o
  -5   0   1    24352.78    24564.94    282.01 o
  -3   0   1    18300.42    18562.41    208.18 o
  -1   0   1    12408.28    11503.66    308.12 o
   1   0   1    15401.34    14324.47    875.68 o
   3   0   1     3468.66     3345.67     33.88 o
   5   0   1      780.30      748.32     10.47 o
   7   0   1      582.30      515.74      8.89 o
   9   0   1     3820.65     4074.68     64.12 o
  11   0   1      122.28       83.40     14.78 o
  13   0   1       12.77       -3.28     19.27 o
  15   0   1       23.50       12.41     25.73 o
  17   0   1      501.61      510.48     38.27 o
  19   0   1      228.39      217.09     42.02 o
 -20   1   1       66.42      130.88     29.37 o
 -19   1   1       78.78      102.61     28.28 o
 -18   1   1        4.71       -5.39     24.86 o
 -17   1   1      213.33      203.93     24.08 o
 -16   1   1       62.73       63.40     21.82 o
 -15   1   1      204.43      176.85     29.03 o
 -14   1   1       23.13        3.53     11.57 o
 -13   1   1       18.26       37.89     17.46 o
 -12   1   1       15.55       -6.43      8.64 o
 -11   1   1      741.70      808.13     11.02 o
 -10   1   1     1222.40     1190.90     12.42 o
  -9   1   1     1825.73     2065.45     18.92 o
  -8   1   1      972.58     1110.12     11.00 o
  -7   1   1      140.15      123.60      4.18 o
  -6   1   1      420.56      360.62      4.41 o
  -5   1   1     8279.27     8663.73     66.07 o
  -4   1   1    14094.36    14652.29    111.24 o
  -3   1   1    31985.81    31874.26    253.69 o
  -2   1   1      429.08      417.88      5.67 o
  -1   1   1     1963.81     2066.71     64.25 o
   1   1   1      251.55      133.05      3.47 o
   2   1   1     6933.55     7057.56     56.82 o
   3   1   1      206.15      204.28      2.82 o
   4   1   1     3568.52     3901.72     28.94 o
   5   1   1     2279.38     2290.26     18.13 o
   6   1   1      484.73      515.38      6.35 o
   7   1   1     1273.33     1284.65     13.54 o
   8   1   1      274.52      291.49      5.69 o
   9   1   1     1713.92     1738.17     17.19 o
  10   1   1     1087.12     1068.08     12.46 o
  11   1   1     1146.02     1165.84     13.95 o
  12   1   1       30.53       30.39      6.19 o
  13   1   1      197.47      198.59     10.10 o
  14   1   1     1109.77     1065.09     34.85 o
  15   1   1       20.76        7.80     19.92 o
  16   1   1       30.15       14.23     22.07 o
  17   1   1       25.00       30.54     24.22 o
  18   1   1       60.77       49.91     24.72 o
  19   1   1       26.60       43.03     27.08 o
  20   1   1       48.00       82.49     29.72 o
 -20   2   1       19.81       63.11     28.62 o
 -19   2   1       24.74       75.00     28.45 o
 -18   2   1        7.83       45.93     24.32 o
 -17   2   1      138.90      119.83     23.18 o
 -16   2   1        1.95      -13.57     20.43 o
 -15   2   1      197.21      201.97     15.48 o
 -14   2   1       72.84       45.30     11.14 o
 -13   2   1     1958.14     1943.03     27.51 o
 -12   2   1        1.90       -7.05      7.05 o
 -11   2   1      591.07      512.37      8.74 o
 -10   2   1      204.99      230.25      5.53 o
  -9   2   1     1803.65     1660.30     15.75 o
  -8   2   1      360.97      350.07      6.16 o
  -7   2   1     5868.78     5946.09     53.03 o
  -6   2   1        9.64        8.27      3.95 o
  -5   2   1     7457.51     7845.38     69.30 o
  -4   2   1     3659.05     3895.84     30.01 o
  -3   2   1      421.35      505.99      4.66 o
  -2   2   1      582.48      664.55      6.06 o
  -1   2   1     2949.30     2905.03     44.54 o
   1   2   1      675.00      748.13      7.77 o
   2   2   1     1204.58     1211.21      9.59 o
   3   2   1      359.18      386.27      3.69 o
   4   2   1     5039.29     5299.92     39.03 o
   5   2   1     3949.31     4086.27     34.69 o
   6   2   1     8680.35     9041.02     79.93 o
   7   2   1      405.61      382.62      5.59 o
   8   2   1     1822.36     1818.47     17.63 o
   9   2   1      496.17      461.92      7.83 o
  10   2   1     3328.69     3278.65     32.54 o
  11   2   1      252.72      238.46      5.69 o
  12   2   1     1458.90     1394.19     19.08 o
  13   2   1      330.86      291.07     10.81 o
  14   2   1       25.19       23.18     10.18 o
  15   2   1      316.34      302.91     12.92 o
  16   2   1       69.51       89.62     27.86 o
  17   2   1       63.45       46.96     23.06 o
  18   2   1        9.13       21.34     34.59 o
  19   2   1      311.36      407.57     38.66 o
  20   2   1       23.51       90.01     31.87 o
 -20   3   1       41.88       11.66     83.72 o
 -19   3   1       15.06       46.86     26.69 o
 -18   3   1        5.62       59.14     25.86 o
 -17   3   1       17.97       16.29     22.61 o
 -16   3   1      170.64      158.99     15.70 o
 -15   3   1       68.51       46.21     11.47 o
 -14   3   1        9.61       13.14      9.08 o
 -13   3   1        3.16        5.03     10.11 o
 -12   3   1      580.43      525.89     13.27 o
 -11   3   1       43.98       11.49      5.92 o
 -10   3   1     4473.73     4441.95     38.60 o
  -9   3   1       68.25       68.76      4.76 o
  -8   3   1     3712.71     3530.11     34.28 o
  -7   3   1       29.35       48.68      3.16 o
  -6   3   1     1159.56     1064.15     10.70 o
  -5   3   1    11906.12    12689.96    148.20 o
  -4   3   1    11425.65    11807.96    110.07 o
  -3   3   1       80.48       62.81      3.58 o
  -2   3   1     3559.08     3711.77     44.21 o
  -1   3   1       59.67       76.23      3.45 o
   0   3   1     2778.57     2790.77     24.66 o
   1   3   1    18846.35    18835.58    172.26 o
   2   3   1     2228.22     2293.48     21.70 o
   3   3   1      187.04      140.68      3.12 o
   4   3   1      596.31      610.17      6.13 o
   5   3   1     3048.02     3049.03     26.13 o
   6   3   1       70.76       55.49      2.77 o
   7   3   1     4017.80     4109.45     37.19 o
   8   3   1      465.57      440.36      6.91 o
   9   3   1      488.86      482.37      7.66 o
  10   3   1     1084.45     1088.01     12.48 o
  11   3   1        8.47       -5.02      5.02 o
  12   3   1      920.31      823.19     15.96 o
  13   3   1     1352.41     1306.77     21.15 o
  14   3   1     1107.21     1086.75     19.61 o
  15   3   1       47.90       32.32     11.97 o
  16   3   1      286.39      260.67     16.65 o
  17   3   1        0.05      -27.29     31.30 o
  18   3   1       33.86       14.07     24.91 o
  19   3   1        0.05       77.71     27.25 o
  20   3   1       79.49      165.94     30.00 o
 -19   4   1       31.49       94.32     27.89 o
 -18   4   1       51.57       90.68     27.01 o
 -17   4   1       14.14       19.76     20.18 o
 -16   4   1       87.07       83.74     11.37 o
 -15   4   1        0.51      -10.34     10.34 o
 -14   4   1      106.39      110.83     10.02 o
 -13   4   1       18.06       17.91      8.62 o
 -12   4   1      283.26      244.57      8.67 o
 -11   4   1      991.02      917.85     13.67 o
 -10   4   1      592.80      582.60      8.86 o
  -9   4   1        9.59       -3.76      3.76 o
  -8   4   1      774.38      813.55      9.51 o
  -7   4   1        1.88       -3.30      3.30 o
  -6   4   1      371.94      339.14      6.02 o
  -5   4   1      916.22      849.68      9.34 o
  -4   4   1      235.61      194.54      4.40 o
  -3   4   1     1605.97     1695.75     23.66 o
  -2   4   1      728.07      747.56     16.14 o
  -1   4   1     6463.07     6853.90     72.04 o
   0   4   1     4206.99     4269.10     42.32 o
   1   4   1      315.44      349.84      4.96 o
   2   4   1    16676.37    17488.50    257.58 o
   3   4   1        7.35       12.95      4.33 o
   4   4   1     6506.25     6597.33     71.36 o
   5   4   1      101.16       86.04      2.90 o
   6   4   1     9564.65    10086.80     88.96 o
   7   4   1     1223.92     1306.04     11.94 o
   8   4   1     2063.05     1994.58     18.31 o
   9   4   1       32.44        9.18      3.33 o
  10   4   1     2304.59     2235.47     23.40 o
  11   4   1      463.96      422.22     12.87 o
  12   4   1      488.09      524.40     14.92 o
  13   4   1      179.63      193.01     10.13 o
  14   4   1      138.77      148.48     13.71 o
  15   4   1       10.13       -4.24     10.12 o
  16   4   1       70.30       77.72     11.67 o
  17   4   1       47.60       42.95     16.75 o
  18   4   1        0.62        6.94     17.44 o
  19   4   1        0.24       27.80     35.17 o
 -19   5   1       23.41       28.06     36.20 o
 -18   5   1      116.36      136.86     16.67 o
 -17   5   1        0.60      -11.70     15.16 o
 -16   5   1        3.98      -11.85     15.17 o
 -15   5   1        5.15        0.28     10.59 o
 -14   5   1      400.39      416.81     13.11 o
 -13   5   1        3.26        3.41      9.17 o
 -12   5   1     1035.03     1108.57     15.86 o
 -11   5   1       45.88       25.92      6.02 o
 -10   5   1     1015.98      986.03     12.80 o
  -9   5   1        6.15       -1.23      4.35 o
  -8   5   1     3180.06     3120.82     30.72 o
  -7   5   1       33.55       14.13      3.64 o
  -6   5   1     3380.19     3285.51     31.66 o
  -5   5   1        0.71        5.93      3.08 o
  -4   5   1     1750.13     1695.47     24.27 o
  -3   5   1     2549.19     2674.51     42.13 o
  -2   5   1     2830.14     2867.97     43.48 o
  -1   5   1     3428.55     3524.15     34.71 o
   0   5   1     1234.36     1209.78     14.86 o
   1   5   1      507.26      509.22      6.67 o
   2   5   1     1417.37     1503.58     18.37 o
   3   5   1      541.58      659.09     11.13 o
   4   5   1        4.29       -2.88      2.88 o
   5   5   1       13.16       30.98      6.47 o
   6   5   1      444.79      464.60      9.68 o
   7   5   1      564.28      625.95      8.46 o
   8   5   1      215.43      196.46      6.21 o
   9   5   1       37.16       43.59      4.40 o
  10   5   1      275.52      251.99      7.89 o
  11   5   1      348.91      355.77      9.63 o
  12   5   1      903.12      874.65     15.17 o
  13   5   1        4.88       -2.52     11.42 o
  14   5   1      701.63      764.17     25.77 o
  15   5   1        9.40       15.49     10.65 o
  16   5   1      169.70      153.91     13.98 o
  17   5   1       16.41       -8.04     15.28 o
  18   5   1       82.53       86.03     20.61 o
  19   5   1        3.72      -12.13     43.96 o
 -19   6   1        4.41        4.08     25.73 o
 -18   6   1        8.34        9.01     21.31 o
 -17   6   1       32.30       32.78     15.63 o
 -16   6   1        1.06      -14.73     14.73 o
 -15   6   1       28.62       22.88     16.95 o
 -14   6   1      132.49      141.03     18.01 o
 -13   6   1      498.10      496.38     13.68 o
 -12   6   1        5.66        9.96      7.17 o
 -11   6   1        4.68       -0.76      6.59 o
 -10   6   1      318.35      264.84      7.10 o
  -9   6   1      329.63      289.70      8.68 o
  -8   6   1      511.73      530.74      9.13 o
  -7   6   1      520.75      454.26      9.56 o
  -6   6   1      921.55      906.30     12.34 o
  -5   6   1       69.51       63.63      5.62 o
  -4   6   1     1136.02     1221.39     19.04 o
  -3   6   1        3.07       -7.82      8.51 o
  -2   6   1     1274.33     1245.56     15.52 o
  -1   6   1        1.52        3.19      2.36 o
   0   6   1     3654.86     3806.17     50.62 o
   1   6   1      950.90     1087.95     12.61 o
   2   6   1     4819.24     4839.32     51.79 o
   3   6   1       10.41        0.76      4.83 o
   4   6   1     1759.69     1677.16     25.19 o
   5   6   1      477.54      541.50      8.00 o
   6   6   1      120.83      100.20      4.46 o
   7   6   1       25.30       -2.53      4.77 o
   8   6   1      505.82      505.44     13.15 o
   9   6   1      654.01      605.72      9.58 o
  10   6   1       43.33       20.01      6.90 o
  11   6   1      107.75       92.59      7.62 o
  12   6   1      577.13      573.05     13.70 o
  13   6   1       25.09        7.39      8.62 o
  14   6   1      259.38      288.86     13.79 o
  15   6   1       29.11       25.03     14.15 o
  16   6   1        0.64        0.04     14.55 o
  17   6   1       32.74        8.32     15.30 o
  18   6   1       10.27       53.45     16.58 o
  19   6   1       32.72       40.15     25.28 o
 -18   7   1       68.43      121.08     35.36 o
 -17   7   1       95.72       89.85     22.77 o
 -16   7   1        2.19        6.94     14.61 o
 -15   7   1       25.33       19.84     13.68 o
 -14   7   1       15.89       16.22      9.57 o
 -13   7   1      188.21      153.43      9.62 o
 -12   7   1      319.38      402.61     11.29 o
 -11   7   1       56.36       51.23      7.76 o
 -10   7   1        5.27       -8.95      8.95 o
  -9   7   1       29.42       26.34      7.46 o
  -8   7   1     1849.13     1879.81     27.92 o
  -7   7   1      174.82      190.80      6.67 o
  -6   7   1      634.76      689.18     14.39 o
  -5   7   1      596.50      628.86     13.03 o
  -4   7   1      550.97      544.08     14.99 o
  -3   7   1     1582.32     1616.06     22.25 o
  -2   7   1      342.59      349.29      6.72 o
  -1   7   1      618.37      593.58      8.83 o
   0   7   1       20.49       12.16      4.11 o
   1   7   1       96.94       67.17      4.67 o
   2   7   1      268.30      288.47      5.70 o
   3   7   1      514.74      458.62     21.42 o
   4   7   1      251.55      260.60     11.94 o
   5   7   1      831.42      738.00     12.11 o
   6   7   1      308.62      307.93      6.93 o
   7   7   1      195.15      201.03      7.03 o
   8   7   1      186.24      170.08      8.09 o
   9   7   1      125.47      130.28      8.19 o
  10   7   1       29.84       31.24     24.22 o
  11   7   1        3.63        5.62      8.14 o
  12   7   1       96.27      102.97     14.23 o
  13   7   1       20.74        2.55      8.45 o
  14   7   1      365.56      345.22     13.07 o
  15   7   1      148.12      127.88     14.33 o
  16   7   1       16.15      -14.01     14.01 o
  17   7   1        3.65       -2.24     18.94 o
  18   7   1       32.74       10.54     30.51 o
 -17   8   1       24.42       45.13     36.53 o
 -16   8   1        0.16       41.55     21.04 o
 -15   8   1      397.06      439.79     23.81 o
 -14   8   1       18.89       58.90     19.04 o
 -13   8   1       35.78       55.93     17.51 o
 -12   8   1        0.99        6.13     13.13 o
 -11   8   1      351.24      324.55     14.73 o
 -10   8   1        1.59      -10.84     10.84 o
  -9   8   1      509.43      459.57     13.07 o
  -8   8   1        1.07       -9.12      9.12 o
  -7   8   1     1199.49     1140.42     40.86 o
  -6   8   1       37.50       27.28     16.16 o
  -5   8   1      936.71      901.86     16.46 o
  -4   8   1      181.31      207.53      6.18 o
  -3   8   1     1391.23     1375.61     23.24 o
  -2   8   1      341.40      397.46     19.20 o
  -1   8   1      271.00      261.82      7.93 o
   0   8   1      237.50      202.41      6.48 o
   1   8   1        6.07        6.41      4.76 o
   2   8   1       39.77       43.66      6.25 o
   3   8   1      488.38      495.64     13.58 o
   4   8   1       67.66       97.94      6.34 o
   5   8   1        4.41       -5.45     10.55 o
   6   8   1       16.80       16.46     21.43 o
   7   8   1      101.53       85.67      5.46 o
   8   8   1        2.14        3.02      7.13 o
   9   8   1       29.87       35.08     10.19 o
  10   8   1        3.26        1.76     21.40 o
  11   8   1       10.57      -11.19     15.04 o
  12   8   1       35.95       41.93     16.97 o
  13   8   1        8.11      -15.96     17.04 o
  14   8   1        0.30      -10.28     18.54 o
  15   8   1      234.77      248.41     23.49 o
  16   8   1        0.77        6.11     21.48 o
  17   8   1       53.78       86.97     24.62 o
 -17   9   1       19.06       57.31     23.76 o
 -16   9   1       40.99      101.45     40.92 o
 -15   9   1        0.33      -12.05     20.87 o
 -14   9   1       29.02        6.14     27.09 o
 -13   9   1       55.14       60.78     17.71 o
 -12   9   1       20.03        6.69     16.32 o
 -11   9   1      125.08      121.22     13.42 o
 -10   9   1      306.74      331.95     14.65 o
  -9   9   1       43.52       30.65      9.92 o
  -8   9   1        0.20        3.23     19.78 o
  -7   9   1       97.16      100.21     19.78 o
  -6   9   1      289.44      311.87     21.85 o
  -5   9   1      270.51      275.59     11.43 o
  -4   9   1       56.32       44.35     16.16 o
  -3   9   1     1532.60     1526.52     30.78 o
  -2   9   1        6.89        7.90      4.45 o
  -1   9   1     1497.89     1462.58     21.72 o
   0   9   1      116.08       91.12      5.94 o
   1   9   1      863.00      881.81     18.95 o
   2   9   1        6.55        7.23      5.26 o
   3   9   1       93.63       93.52     19.27 o
   4   9   1      119.76       90.50     11.25 o
   5   9   1     1566.63     1544.86     40.21 o
   6   9   1        1.88      -13.07     13.07 o
   7   9   1      375.87      399.54     19.26 o
   8   9   1       24.11       10.07      9.13 o
   9   9   1       56.61       45.36     12.13 o
  10   9   1        5.73      -12.06     13.45 o
  11   9   1       92.25       77.25     15.41 o
  12   9   1        0.73      -11.50     16.06 o
  13   9   1      189.53      194.00     21.14 o
  14   9   1       79.08       64.17     20.31 o
  15   9   1        9.69      -20.74     21.57 o
  16   9   1        1.78      -21.85     21.85 o
  17   9   1        2.69       14.22     24.95 o
 -16  10   1        3.18       37.00     22.54 o
 -15  10   1       11.36       20.53     23.34 o
 -14  10   1       54.50       28.62     20.19 o
 -13  10   1       64.57       69.45     19.16 o
 -12  10   1       29.87       17.61     16.84 o
 -11  10   1       37.07       24.79     13.06 o
 -10  10   1       14.36       15.62     11.29 o
  -9  10   1      155.54      202.02     18.42 o
  -8  10   1       23.86       30.29     15.31 o
  -7  10   1       99.41      109.26     20.95 o
  -6  10   1       13.07       -4.40     19.78 o
  -5  10   1      497.60      460.18     28.58 o
  -4  10   1       55.03       46.03     18.10 o
  -3  10   1      340.98      371.35     25.60 o
  -2  10   1      164.92      120.92     19.60 o
  -1  10   1      482.78      552.64     17.07 o
   0  10   1        0.43       -2.42      5.71 o
   1  10   1       29.61       22.85      6.46 o
   2  10   1      178.09      143.85      6.92 o
   3  10   1       33.56       40.09     11.79 o
   4  10   1      195.27      126.19     13.67 o
   5  10   1      179.71      127.45     33.68 o
   6  10   1       46.31       17.28     13.81 o
   7  10   1      200.78      198.86     24.44 o
   8  10   1        3.79       17.97     21.85 o
   9  10   1       26.29        4.03     26.25 o
  10  10   1       41.15       37.45     13.16 o
  11  10   1        7.84        4.62     17.20 o
  12  10   1      112.23      101.28     34.14 o
  13  10   1       70.65       73.58     25.15 o
  14  10   1        1.73      -19.57     19.57 o
  15  10   1      105.69      105.28     25.15 o
  16  10   1       18.66       42.62     24.96 o
 -15  11   1        0.14       -9.11     28.06 o
 -14  11   1        2.80       26.56     20.28 o
 -13  11   1        3.83      -17.11     17.11 o
 -12  11   1       39.37       48.10     29.87 o
 -11  11   1       25.72       47.32     27.80 o
 -10  11   1        8.22       16.75     18.69 o
  -9  11   1        6.88      -11.58     17.51 o
  -8  11   1       10.99       11.76     24.31 o
  -7  11   1      138.81      141.68     18.01 o
  -6  11   1       16.84       47.21     17.20 o
  -5  11   1       81.89       35.82     20.17 o
  -4  11   1      159.60      131.37     20.30 o
  -3  11   1      595.74      590.64     30.26 o
  -2  11   1       17.40       22.81     11.78 o
  -1  11   1      311.61      318.71     37.37 o
   0  11   1       34.29       19.35     13.51 o
   1  11   1      234.53      265.39     12.91 o
   2  11   1      128.87      109.48     11.09 o
   3  11   1      376.95      445.83     28.45 o
   4  11   1       82.70      110.94     20.56 o
   5  11   1       49.08       77.71     21.59 o
   6  11   1       78.98       58.31     21.21 o
   7  11   1      209.79      219.68     27.02 o
   8  11   1       34.14       50.81     26.38 o
   9  11   1      198.59      241.01     28.19 o
  10  11   1        4.98      -20.82     25.73 o
  11  11   1       86.72       95.55     28.58 o
  12  11   1        4.60       -2.69     16.68 o
  13  11   1       29.12       15.88     17.89 o
  14  11   1        3.94      -17.92     19.84 o
  15  11   1        2.73      -15.28     21.79 o
 -13  12   1        4.94      -10.73     32.20 o
 -12  12   1       20.73        5.82     30.64 o
 -11  12   1        1.10      -17.20     29.22 o
 -10  12   1       10.01      -13.96     28.06 o
  -9  12   1       38.66       77.58     27.28 o
  -8  12   1       27.54       33.02     19.47 o
  -7  12   1       12.58       29.51     17.37 o
  -6  12   1       15.78       23.50     17.46 o
  -5  12   1        6.72      -10.28     15.72 o
  -4  12   1       21.00       23.08     15.58 o
  -3  12   1        6.24       19.01     19.52 o
  -2  12   1       59.80       31.94     19.65 o
  -1  12   1       68.79       66.85     11.89 o
   0  12   1        3.91      -14.22     14.22 o
   1  12   1       25.28       45.07     12.41 o
   2  12   1       72.08       73.44     12.06 o
   3  12   1       24.94        2.72     20.56 o
   4  12   1      182.58      123.87     22.63 o
   5  12   1        5.04      -23.92     23.92 o
   6  12   1       74.70       84.82     23.79 o
   7  12   1        0.23       17.46     26.12 o
   8  12   1       12.80       34.78     25.86 o
   9  12   1        8.54       18.62     26.89 o
  10  12   1       12.80        8.79     28.06 o
  11  12   1       23.20       41.25     30.00 o
  12  12   1        7.64      -30.00     30.00 o
  13  12   1       10.00       11.12     32.58 o
 -11  13   1        1.45      -30.90     30.90 o
 -10  13   1       13.49      -32.07     32.07 o
  -9  13   1        0.33       16.16     29.74 o
  -8  13   1       62.39       51.85     30.64 o
  -7  13   1        0.89       -9.83     27.93 o
  -6  13   1       78.10       37.53     21.59 o
  -5  13   1        0.03        6.31     17.66 o
  -4  13   1       53.99       37.16     17.37 o
  -3  13   1        1.41        4.86     15.91 o
  -2  13   1       50.31       38.21     15.35 o
  -1  13   1       28.93       48.19     10.90 o
   0  13   1        0.53       -4.34     12.84 o
   1  13   1        1.92        6.02     23.92 o
   2  13   1        7.39      -11.94     11.94 o
   3  13   1        1.00      -13.58     23.40 o
   4  13   1        0.08      -10.47     22.76 o
   5  13   1        5.79      -24.31     24.31 o
   6  13   1       11.69        2.72     26.64 o
   7  13   1        0.06       24.05     28.70 o
   8  13   1        8.50       -2.84     27.80 o
   9  13   1       52.36       72.54     32.32 o
  10  13   1        0.15       -6.08     30.64 o
  11  13   1        4.87        5.69     31.55 o
  -9  14   1        7.85       14.61     34.01 o
  -8  14   1        1.32        2.20     32.45 o
  -7  14   1        0.07       -6.59     29.35 o
  -6  14   1       20.29      -11.90     28.83 o
  -5  14   1        0.10       -6.72     28.45 o
  -4  14   1       26.27      -20.69     26.25 o
  -3  14   1        0.55      -25.08     25.08 o
  -2  14   1       29.76       55.86     24.57 o
  -1  14   1        0.03       -1.45     13.93 o
   0  14   1       70.12       64.86     17.33 o
   1  14   1       21.62       -5.62     15.26 o
   2  14   1       20.32        3.75     23.14 o
   3  14   1       19.51       -5.17     25.47 o
   4  14   1        4.28       25.34     26.51 o
   5  14   1        6.55      -28.06     28.06 o
   6  14   1        0.53        2.59     28.45 o
   7  14   1       38.73       96.97     31.68 o
   8  14   1        8.74      -21.33     32.84 o
   9  14   1        0.01      -26.77     34.14 o
  -6  15   1        3.27      -16.68     31.94 o
  -5  15   1        4.90      -23.53     29.74 o
  -4  15   1       14.90       -3.75     27.80 o
  -3  15   1        6.39      -23.14     26.51 o
  -2  15   1        1.17      -25.34     25.34 o
  -1  15   1        7.65      -15.77     23.92 o
   0  15   1        2.88      -15.50     15.50 o
   1  15   1        2.16       -0.85     17.46 o
   2  15   1       18.56        5.95     25.99 o
   3  15   1       23.24        2.72     28.19 o
   4  15   1        0.12      -19.65     29.35 o
   5  15   1        8.68        8.15     30.00 o
   6  15   1        1.90       22.63     32.45 o
 -20   0   2      379.26      433.28     47.32 o
 -18   0   2      127.79      145.85     37.24 o
 -16   0   2      255.00      265.58     31.55 o
 -14   0   2      603.82      526.38     34.14 o
 -12   0   2     3369.94     3129.13     74.83 o
 -10   0   2     1772.74     1776.04     30.83 o
  -8   0   2      915.64      765.49     23.63 o
  -6   0   2    14480.72    16225.13    190.99 o
  -4   0   2    21999.87    23056.42    247.50 o
  -2   0   2     4123.66     4744.04     56.11 o
   0   0   2     1232.54     1263.39     62.39 o
   2   0   2     1913.85     2103.75     33.52 o
   4   0   2      885.70     1030.30     12.10 o
   6   0   2    13613.77    14053.19    151.15 o
   8   0   2     5457.77     5378.39     72.26 o
  10   0   2     6402.12     6124.29     95.30 o
  12   0   2     4096.78     4033.43     65.14 o
  14   0   2      788.57      984.36     43.96 o
  16   0   2       37.67      -28.45     28.45 o
  18   0   2      138.38      110.16     38.14 o
  20   0   2       49.01       73.70     43.19 o
 -20   1   2       12.25       94.80     29.94 o
 -19   1   2       55.00       90.43     27.47 o
 -18   1   2       36.96       25.63     24.70 o
 -17   1   2      117.34      120.75     22.14 o
 -16   1   2      364.36      351.39     25.15 o
 -15   1   2       40.91       33.07     19.10 o
 -14   1   2        6.40      -11.51     11.51 o
 -13   1   2      214.01      197.32     12.77 o
 -12   1   2      466.93      468.25     11.84 o
 -11   1   2       11.03        0.94      4.26 o
 -10   1   2     5884.84     5843.75     49.96 o
  -9   1   2     2207.63     2335.35     26.61 o
  -8   1   2     3999.45     3903.73     32.04 o
  -7   1   2        2.35        2.30      2.60 o
  -6   1   2     2017.37     1917.61     16.15 o
  -5   1   2     4402.54     4670.55     37.60 o
  -4   1   2     5152.88     5067.41     38.90 o
  -3   1   2     5976.06     6017.37     48.13 o
  -2   1   2     3545.50     3616.97     29.00 o
  -1   1   2      747.94      798.87      8.34 o
   0   1   2    18477.39    17737.16    273.91 o
   1   1   2       54.48       26.88      0.89 o
   2   1   2    14282.24    14956.85    113.31 o
   3   1   2     7294.37     7813.02     57.25 o
   4   1   2     1312.14     1334.29     10.40 o
   5   1   2     1343.94     1357.28     12.97 o
   6   1   2     1248.73     1202.56     11.34 o
   7   1   2      749.64      762.80      8.65 o
   8   1   2     2948.98     3110.61     30.42 o
   9   1   2      216.20      209.28      8.68 o
  10   1   2      279.45      263.60      5.99 o
  11   1   2      840.91      820.94     11.30 o
  12   1   2       46.60       57.79      6.39 o
  13   1   2      111.36       81.43      8.89 o
  14   1   2     3900.16     3934.28     56.18 o
  15   1   2       17.69       41.15     19.79 o
  16   1   2      377.34      383.70     26.12 o
  17   1   2       10.17        7.65     23.20 o
  18   1   2       27.52       89.39     26.63 o
  19   1   2        3.92       -4.62     28.70 o
  20   1   2      131.94      184.74     31.72 o
 -20   2   2       46.06      126.63     30.18 o
 -19   2   2        5.78       45.19     36.85 o
 -18   2   2      148.06      141.65     25.19 o
 -17   2   2       36.76        8.80     22.08 o
 -16   2   2      113.23      141.58     23.27 o
 -15   2   2      105.04      100.29     19.70 o
 -14   2   2      857.35      835.57     19.60 o
 -13   2   2      196.19      212.75      9.83 o
 -12   2   2     1899.06     1833.59     23.45 o
 -11   2   2     1039.20     1035.43     13.88 o
 -10   2   2        2.73        9.17      3.83 o
  -9   2   2     3006.75     3234.01     29.93 o
  -8   2   2     1627.56     1824.49     17.61 o
  -7   2   2    14252.20    14853.42    130.66 o
  -6   2   2     3323.78     3489.68     33.45 o
  -5   2   2     1846.49     1991.00     17.39 o
  -4   2   2      292.56      320.69      3.43 o
  -3   2   2      506.93      481.86      4.55 o
  -2   2   2      260.48      285.88      2.75 o
  -1   2   2       32.56       21.40      1.22 o
   0   2   2       72.90       48.25      1.78 o
   1   2   2    31768.55    31668.05    228.47 o
   2   2   2     5447.38     5500.58     40.19 o
   3   2   2      147.37      149.60      2.36 o
   4   2   2     2196.88     2227.32     19.26 o
   5   2   2      259.94      292.19      4.56 o
   6   2   2     6316.91     6435.60     57.21 o
   7   2   2      251.21      278.68      4.99 o
   8   2   2     4754.19     4779.67     43.11 o
   9   2   2       17.85        5.03      3.92 o
  10   2   2     2244.05     2241.66     23.24 o
  11   2   2      237.88      227.99      7.19 o
  12   2   2      987.47      976.19     16.88 o
  13   2   2       10.09       -7.85      7.85 o
  14   2   2      192.47      218.47     16.03 o
  15   2   2       22.77       15.69     13.86 o
  16   2   2       36.69       50.05     13.82 o
  17   2   2       35.68       14.50     24.36 o
  18   2   2        0.71       20.50     62.90 o
  19   2   2       15.93      -26.73     26.73 o
  20   2   2       60.03      149.89     36.14 o
 -20   3   2       17.23       45.55     28.80 o
 -19   3   2      132.04      219.06     29.42 o
 -18   3   2       24.03       34.37     24.18 o
 -17   3   2      234.43      193.72     39.76 o
 -16   3   2        5.79      -20.99     20.99 o
 -15   3   2      106.17      101.22     12.02 o
 -14   3   2       68.24       63.84      9.27 o
 -13   3   2      382.25      396.39     11.37 o
 -12   3   2      910.44      878.19     15.75 o
 -11   3   2      597.52      518.06      9.65 o
 -10   3   2     1276.85     1276.81     13.88 o
  -9   3   2     1977.10     2122.11     20.51 o
  -8   3   2      321.49      290.52      6.19 o
  -7   3   2      160.29      186.58      4.54 o
  -6   3   2     1115.27     1116.98     11.14 o
  -5   3   2     5126.70     5787.38     48.71 o
  -4   3   2     8590.97     9012.08     84.18 o
  -3   3   2     2392.32     2474.15     22.27 o
  -2   3   2     1447.22     1425.16     13.87 o
  -1   3   2    15227.78    15435.70    181.99 o
   0   3   2     2282.48     2415.10     21.31 o
   1   3   2    15503.87    15544.36    133.98 o
   2   3   2     7470.46     7535.08     62.52 o
   3   3   2      219.34      175.95      2.43 o
   4   3   2     2168.98     2298.39     18.01 o
   5   3   2     4548.99     4506.57     40.22 o
   6   3   2       61.66       72.80      2.82 o
   7   3   2     1005.19      935.85     10.79 o
   8   3   2        8.33        0.11      3.15 o
   9   3   2     3596.89     3632.68     33.52 o
  10   3   2      836.42      824.80     11.20 o
  11   3   2      273.57      284.02      7.67 o
  12   3   2      782.52      735.18     15.42 o
  13   3   2      124.41      111.80      9.17 o
  14   3   2        2.32       16.09      9.27 o
  15   3   2      236.93      246.68     18.06 o
  16   3   2       43.17       20.61     15.65 o
  17   3   2        6.97      -15.23     15.23 o
  18   3   2       14.45       -9.34     25.95 o
  19   3   2        1.70       43.24     61.68 o
  20   3   2       11.65       69.07     30.65 o
 -19   4   2        3.91       25.11     27.73 o
 -18   4   2        8.53       57.41     24.23 o
 -17   4   2       10.63        7.25     16.19 o
 -16   4   2      179.58      178.35     11.95 o
 -15   4   2       15.96       10.70     10.38 o
 -14   4   2      343.29      315.21     11.37 o
 -13   4   2     1016.09      989.52     17.97 o
 -12   4   2       94.15      109.33      8.20 o
 -11   4   2      825.49      800.07     12.60 o
 -10   4   2       84.54       67.57      4.71 o
  -9   4   2     2175.77     2268.44     23.20 o
  -8   4   2       55.57       46.59      3.47 o
  -7   4   2     5147.56     5115.81     45.84 o
  -6   4   2       40.95       36.82      2.91 o
  -5   4   2     4849.48     4889.37     46.25 o
  -4   4   2     1609.81     1763.05     18.50 o
  -3   4   2      624.90      464.59      8.46 o
  -2   4   2     1332.82     1426.83     22.96 o
  -1   4   2     1426.60     1308.73     14.58 o
   0   4   2      417.17      374.22      4.40 o
   1   4   2     1107.01     1096.77     10.77 o
   2   4   2      679.28      642.87      9.88 o
   3   4   2     5290.05     5527.97     51.39 o
   4   4   2      243.30      302.41      5.32 o
   5   4   2     1779.72     1911.53     16.88 o
   6   4   2      354.17      293.43      5.21 o
   7   4   2        3.99       -2.95      2.95 o
   8   4   2      776.18      767.55      8.82 o
   9   4   2      408.61      391.44      7.60 o
  10   4   2      461.74      404.73      8.47 o
  11   4   2      284.15      240.55      7.77 o
  12   4   2       58.08       38.22      8.28 o
  13   4   2      193.51      192.44     10.29 o
  14   4   2       44.28       44.28      9.64 o
  15   4   2      320.02      340.35     12.62 o
  16   4   2      113.37      106.32     11.82 o
  17   4   2        6.68       -5.33     16.44 o
  18   4   2        2.73        6.27     24.15 o
  19   4   2      206.16      237.52     42.80 o
 -19   5   2        3.13       12.02     38.66 o
 -18   5   2        4.91       16.47     16.32 o
 -17   5   2      517.42      509.10     22.36 o
 -16   5   2       75.86       77.21     11.86 o
 -15   5   2      125.86      144.25     12.43 o
 -14   5   2       17.44       32.50      9.91 o
 -13   5   2      519.80      513.93     13.33 o
 -12   5   2       39.29       29.94      6.64 o
 -11   5   2      118.55       95.02      6.45 o
 -10   5   2      829.93      750.58     11.62 o
  -9   5   2        9.32        8.69      4.43 o
  -8   5   2      310.75      251.76      6.03 o
  -7   5   2      268.85      301.23      6.88 o
  -6   5   2      437.40      469.99      6.90 o
  -5   5   2        8.41       15.51      3.18 o
  -4   5   2       45.06       44.64      5.06 o
  -3   5   2     6607.28     6938.79    105.95 o
  -2   5   2     2429.61     2674.80     51.34 o
  -1   5   2      897.80      820.52      9.75 o
   0   5   2     2649.47     3015.58     30.13 o
   1   5   2     1831.65     1628.26     15.59 o
   2   5   2     1310.35     1384.80     15.76 o
   3   5   2     3669.44     3589.17     36.04 o
   4   5   2     1202.95     1380.35     14.13 o
   5   5   2     3622.28     3509.82     33.49 o
   6   5   2      350.60      301.87      7.36 o
   7   5   2     2377.58     2405.23     27.56 o
   8   5   2      254.63      241.60      6.66 o
   9   5   2     1767.70     1860.47     18.66 o
  10   5   2      369.99      320.63      7.99 o
  11   5   2     1082.33     1098.49     16.53 o
  12   5   2      204.83      192.20      8.40 o
  13   5   2      833.85      863.61     18.57 o
  14   5   2        2.09        1.29      9.89 o
  15   5   2       86.00       95.66     14.47 o
  16   5   2        9.66       18.02     11.59 o
  17   5   2       65.72       38.53     15.42 o
  18   5   2        0.32       -5.97     16.01 o
  19   5   2        4.45       -2.71     21.86 o
 -19   6   2       17.81      -18.30     19.47 o
 -18   6   2        8.91       25.84     19.10 o
 -17   6   2       10.26       29.23     15.47 o
 -16   6   2       45.50       39.31     14.72 o
 -15   6   2      270.75      306.70     15.87 o
 -14   6   2      107.17      107.69     10.55 o
 -13   6   2      125.69      142.56     10.15 o
 -12   6   2       32.93       35.03      9.61 o
 -11   6   2     1402.83     1359.28     19.06 o
 -10   6   2       16.45       -5.88      5.88 o
  -9   6   2     1355.67     1404.07     16.84 o
  -8   6   2      480.45      435.32     13.09 o
  -7   6   2     1460.13     1489.21     20.22 o
  -6   6   2       41.03       36.68      4.87 o
  -5   6   2     1264.86     1295.69     17.64 o
  -4   6   2        0.69       -8.10      8.10 o
  -3   6   2     5571.10     5740.57     88.24 o
  -2   6   2      286.60      352.29      7.07 o
  -1   6   2      179.13      152.59      3.93 o
   0   6   2      459.31      588.67      7.91 o
   1   6   2      855.00      750.93      8.77 o
   2   6   2      544.84      615.63     11.72 o
   3   6   2     2981.30     3086.74     33.70 o
   4   6   2     2795.31     3000.14     30.70 o
   5   6   2     2813.16     3056.84     29.53 o
   6   6   2      227.16      200.42      5.50 o
   7   6   2      392.00      389.80      8.67 o
   8   6   2       76.58       75.01      7.07 o
   9   6   2        3.64       -5.00      5.00 o
  10   6   2      908.08      846.74     15.03 o
  11   6   2      114.24       97.29      7.71 o
  12   6   2      885.04      882.84     16.59 o
  13   6   2       83.26       78.54      8.87 o
  14   6   2       20.71       -3.69     14.49 o
  15   6   2       20.75       -0.72     13.99 o
  16   6   2       66.79       59.59     14.68 o
  17   6   2       10.06        5.50     19.20 o
  18   6   2        7.31        4.53     16.44 o
  19   6   2       19.30       35.66     21.46 o
 -18   7   2       63.43       70.46     47.32 o
 -17   7   2        7.23       19.35     15.89 o
 -16   7   2        0.89       -4.95     14.24 o
 -15   7   2      122.28      169.06     14.44 o
 -14   7   2      222.72      223.86     11.00 o
 -13   7   2      255.32      218.26      9.48 o
 -12   7   2       34.78       21.92      7.39 o
 -11   7   2        6.70        8.13      6.58 o
 -10   7   2        5.80      -10.08     10.08 o
  -9   7   2      487.54      431.98     12.19 o
  -8   7   2     1908.78     1857.31     27.52 o
  -7   7   2      128.90      131.72      6.85 o
  -6   7   2      463.20      425.27     10.09 o
  -5   7   2        7.52       11.46      6.95 o
  -4   7   2      147.71      125.69      5.99 o
  -3   7   2       42.45       33.95      4.93 o
  -2   7   2      884.96      844.68     11.41 o
  -1   7   2      978.04      988.13     11.92 o
   0   7   2     1849.12     1811.40     20.35 o
   1   7   2      559.12      503.37      8.61 o
   2   7   2        4.30        2.54      3.01 o
   3   7   2       28.38       37.27      3.71 o
   4   7   2       24.99       15.40      3.96 o
   5   7   2       46.23       47.53      5.73 o
   6   7   2        3.81       -4.34      4.34 o
   7   7   2     2257.93     2383.77     34.18 o
   8   7   2      562.10      548.83     15.96 o
   9   7   2     1444.94     1530.56     24.61 o
  10   7   2        0.86        3.52     11.05 o
  11   7   2      422.61      429.67     17.52 o
  12   7   2      155.19      132.13     15.96 o
  13   7   2      169.73      178.87     14.24 o
  14   7   2      173.56      151.68     10.42 o
  15   7   2       33.40        5.48     13.27 o
  16   7   2       14.22       -8.69     15.09 o
  17   7   2       34.41       31.24     15.61 o
  18   7   2        4.25      -22.67     42.86 o
 -17   8   2       49.46       63.00     29.87 o
 -16   8   2       24.37       42.45     27.09 o
 -15   8   2        0.25       29.70     19.25 o
 -14   8   2      203.60      218.16     20.53 o
 -13   8   2       38.87       21.44     14.36 o
 -12   8   2       74.10       54.45     12.71 o
 -11   8   2      287.44      310.07     14.03 o
 -10   8   2      131.40      117.14     17.84 o
  -9   8   2       25.35       54.09      8.56 o
  -8   8   2       15.90        5.19      7.30 o
  -7   8   2       26.37       16.68     17.33 o
  -6   8   2      238.59      245.67     19.39 o
  -5   8   2      462.93      518.47     15.79 o
  -4   8   2        7.39        6.31      4.64 o
  -3   8   2       19.27        7.75      4.25 o
  -2   8   2       28.42       18.23      5.43 o
  -1   8   2      106.89      148.77      4.75 o
   0   8   2      509.51      487.23      8.96 o
   1   8   2       94.32      114.33      5.09 o
   2   8   2      986.51      953.32     13.81 o
   3   8   2      115.60      126.93      5.11 o
   4   8   2       18.13        1.17      4.49 o
   5   8   2     2259.35     2206.00     31.45 o
   6   8   2      287.20      283.80      8.84 o
   7   8   2      282.45      277.29     10.52 o
   8   8   2       60.72       55.21      6.97 o
   9   8   2       12.98        4.80     13.84 o
  10   8   2      950.89      996.68     32.39 o
  11   8   2        9.13        7.41     15.44 o
  12   8   2      174.57      200.16     17.68 o
  13   8   2        6.94       11.47     17.49 o
  14   8   2       36.04       29.06     32.78 o
  15   8   2       66.45       74.31     21.62 o
  16   8   2       17.15       31.11     22.67 o
  17   8   2       25.65       50.75     23.62 o
 -17   9   2        7.38       47.86     26.64 o
 -16   9   2        7.80       12.55     57.28 o
 -15   9   2       75.25       89.91     30.71 o
 -14   9   2       48.97       59.76     19.06 o
 -13   9   2       13.51        9.34     16.18 o
 -12   9   2      178.47      209.26     14.56 o
 -11   9   2        0.21        8.61     12.11 o
 -10   9   2        8.43       -8.98     10.76 o
  -9   9   2      106.39       79.06     11.31 o
  -8   9   2     1071.90     1016.55     42.15 o
  -7   9   2       42.43       35.56     19.14 o
  -6   9   2      435.11      455.65     28.58 o
  -5   9   2       16.14       18.66      8.10 o
  -4   9   2      990.71      969.53     22.13 o
  -3   9   2      185.67      195.94     15.06 o
  -2   9   2      359.91      379.34      9.37 o
  -1   9   2      243.57      203.22      6.84 o
   0   9   2      360.26      385.35      9.97 o
   1   9   2        0.09       -5.56      5.56 o
   2   9   2       77.77       65.99      5.73 o
   3   9   2      160.67      113.62      5.36 o
   4   9   2      134.59       99.17     17.33 o
   5   9   2      213.66      124.26     19.14 o
   6   9   2       26.49       34.09     13.64 o
   7   9   2      195.49      219.66      9.01 o
   8   9   2       15.37       21.19     13.38 o
   9   9   2        6.26       18.98     12.75 o
  10   9   2      324.74      316.78     16.99 o
  11   9   2        4.19       18.46     15.35 o
  12   9   2       34.44       22.04     25.47 o
  13   9   2       67.17       74.96     20.56 o
  14   9   2       14.20      -20.23     20.23 o
  15   9   2        0.38        9.63     22.39 o
  16   9   2       55.37       72.26     23.99 o
  17   9   2       11.83       15.27     25.48 o
 -16  10   2       73.35      136.34     28.12 o
 -15  10   2      115.89      155.81     31.48 o
 -14  10   2        6.63       12.51     20.35 o
 -13  10   2        2.12        7.56     27.61 o
 -12  10   2       11.15        9.88     14.73 o
 -11  10   2        0.21       -1.47     12.25 o
 -10  10   2        0.44       11.82     16.72 o
  -9  10   2        0.23       14.52     16.31 o
  -8  10   2       70.23       49.13     22.11 o
  -7  10   2       52.26       39.82     20.69 o
  -6  10   2        6.09       21.33     19.01 o
  -5  10   2      276.45      199.90     20.43 o
  -4  10   2       53.43       56.37     18.23 o
  -3  10   2      564.97      441.04     26.38 o
  -2  10   2       99.90      116.33      7.28 o
  -1  10   2        8.54       -7.26      7.26 o
   0  10   2        2.25       -7.44      7.44 o
   1  10   2       53.53       74.44      7.91 o
   2  10   2      330.63      321.91     11.47 o
   3  10   2       92.42       68.91      6.85 o
   4  10   2      720.01      698.61     33.36 o
   5  10   2        9.23        7.89     19.91 o
   6  10   2       94.43      109.13     22.11 o
   7  10   2      103.45       59.74     21.46 o
   8  10   2      266.95      283.68     25.99 o
   9  10   2       24.90       24.53     16.42 o
  10  10   2       79.85      111.63     14.06 o
  11  10   2        2.36        0.34     16.36 o
  12  10   2        1.41       -9.63     22.82 o
  13  10   2       22.14       11.85     18.96 o
  14  10   2        7.58      -18.70     19.98 o
  15  10   2        0.17       21.10     21.61 o
  16  10   2        7.85      -16.36     23.27 o
 -15  11   2        3.03        3.73     21.83 o
 -14  11   2       11.97       -4.57     36.14 o
 -13  11   2        5.37      -18.23     18.23 o
 -12  11   2        6.65       41.12     28.96 o
 -11  11   2        5.58      -19.65     19.65 o
 -10  11   2       50.64       61.81     19.24 o
  -9  11   2        6.09       -2.12     17.87 o
  -8  11   2       98.50      129.91     17.50 o
  -7  11   2       95.48       97.36     22.76 o
  -6  11   2      781.59      857.77     39.95 o
  -5  11   2        9.22       -2.84     19.01 o
  -4  11   2       29.37       -5.69     19.52 o
  -3  11   2      126.05      111.07     20.17 o
  -2  11   2      658.70      712.06     15.94 o
  -1  11   2       71.19       44.62     10.73 o
   0  11   2      179.06      208.38     16.81 o
   1  11   2      226.36      174.99     12.04 o
   2  11   2       37.01       18.31     18.49 o
   3  11   2        9.85       18.17     10.34 o
   4  11   2        9.74        8.02     19.65 o
   5  11   2       21.03       16.55     20.95 o
   6  11   2       41.49       12.15     22.63 o
   7  11   2      141.51       83.27     23.27 o
   8  11   2        2.86      -23.14     23.14 o
   9  11   2        1.14       25.99     25.34 o
  10  11   2        2.19       24.05     26.51 o
  11  11   2       27.31       23.29     13.66 o
  12  11   2        3.32       10.94     15.38 o
  13  11   2       76.29       78.86     27.86 o
  14  11   2        1.31      -18.55     18.55 o
 -13  12   2       82.77       43.57     33.10 o
 -12  12   2       22.10       12.28     31.68 o
 -11  12   2        0.67       31.42     29.22 o
 -10  12   2       16.51       29.21     20.80 o
  -9  12   2       18.98       31.65     20.00 o
  -8  12   2        0.56      -18.39     18.39 o
  -7  12   2       16.51        4.49     18.46 o
  -6  12   2        0.17      -23.40     23.40 o
  -5  12   2       18.34       20.04     22.37 o
  -4  12   2       15.66       59.87     22.50 o
  -3  12   2      173.98      160.98     21.46 o
  -2  12   2       68.77      107.08     24.76 o
  -1  12   2       44.25       45.37     12.33 o
   0  12   2       14.28       15.60     12.20 o
   1  12   2       32.10       29.48     14.16 o
   2  12   2        5.43       10.58     11.98 o
   3  12   2        1.77       -1.21     11.10 o
   4  12   2      102.44      110.81     22.50 o
   5  12   2       47.99       85.34     23.40 o
   6  12   2       28.91       38.66     25.21 o
   7  12   2        9.25      -16.16     24.70 o
   8  12   2       73.74       92.71     28.70 o
   9  12   2       32.43       12.02     27.15 o
  10  12   2        3.04      -17.07     30.00 o
  11  12   2        2.15       10.86     29.22 o
  12  12   2        0.46      -25.34     30.13 o
  13  12   2        5.75      -26.77     32.58 o
 -11  13   2        1.89        6.98     31.81 o
 -10  13   2        1.18       -0.13     30.00 o
  -9  13   2        2.95       -0.39     31.03 o
  -8  13   2        5.63       20.56     19.88 o
  -7  13   2        3.43       32.03     20.34 o
  -6  13   2        6.34       14.91     19.78 o
  -5  13   2      230.93      274.94     21.98 o
  -4  13   2       48.81       57.09     17.28 o
  -3  13   2       61.83       61.03     22.76 o
  -2  13   2        8.19      -13.32     20.43 o
  -1  13   2       13.51       19.37     12.96 o
   0  13   2       21.09       39.65     13.48 o
   1  13   2        6.42        1.87     22.89 o
   2  13   2       20.41       10.09     12.99 o
   3  13   2       18.51       -9.18     23.66 o
   4  13   2       55.15       56.37     25.21 o
   5  13   2       35.72       71.24     27.15 o
   6  13   2       45.45       27.54     27.02 o
   7  13   2       54.27       83.40     29.48 o
   8  13   2      101.76       63.74     29.09 o
   9  13   2       23.30       45.90     30.13 o
  10  13   2        0.00       -1.81     32.58 o
  11  13   2       16.73        8.66     31.55 o
  -8  14   2        7.64       -5.17     30.39 o
  -7  14   2        9.57        6.34     29.61 o
  -6  14   2        0.05        6.72     27.67 o
  -5  14   2       27.35       24.95     18.88 o
  -4  14   2       16.31       24.35     19.07 o
  -3  14   2       74.23      112.51     18.78 o
  -2  14   2        1.98       15.46     16.59 o
  -1  14   2       16.28        2.33     12.09 o
   0  14   2       35.20       17.51     14.12 o
   1  14   2        0.27       -2.10     13.93 o
   2  14   2        2.72      -13.15     13.15 o
   3  14   2       37.87       26.25     25.86 o
   4  14   2        7.17       29.35     26.51 o
   5  14   2       18.62       -9.57     28.32 o
   6  14   2       30.92       28.06     31.03 o
   7  14   2       12.47       71.50     32.97 o
   8  14   2        4.21        5.82     33.10 o
  -5  15   2        0.34      -16.29     30.13 o
  -4  15   2        1.43      -29.35     29.35 o
  -3  15   2        3.24       -8.79     27.28 o
  -2  15   2        7.83      -25.47     25.47 o
  -1  15   2       52.66       52.24     24.18 o
   0  15   2       23.95       48.08     15.95 o
   1  15   2        4.92      -17.39     17.39 o
   2  15   2        5.98       49.78     26.51 o
   3  15   2        3.52        5.56     27.41 o
   4  15   2        7.07       14.74     29.74 o
   5  15   2       10.69       12.93     30.77 o
 -19   0   3      289.56      368.89     42.67 o
 -17   0   3        1.85       65.04     30.90 o
 -15   0   3       57.30       61.81     26.12 o
 -13   0   3      169.54      175.28     39.24 o
 -11   0   3     1002.77      905.30     25.43 o
  -9   0   3     8340.99     8703.64    163.38 o
  -7   0   3     2371.57     2112.55     33.24 o
  -5   0   3     1546.94     1517.06     22.78 o
  -3   0   3    36898.72    36972.43    397.73 o
  -1   0   3     5140.97     5561.73     65.91 o
   1   0   3    17478.18    17229.04    218.36 o
   3   0   3     1408.91     1355.16     14.12 o
   5   0   3     6619.58     6715.90     79.79 o
   7   0   3      245.36      298.00      6.60 o
   9   0   3      414.42      374.68     11.98 o
  11   0   3       41.18       49.24      6.46 o
  13   0   3      163.30      123.22     19.27 o
  15   0   3       48.48       99.69     30.39 o
  17   0   3       63.70       17.07     36.07 o
  19   0   3       41.32        4.65     40.73 o
 -20   1   3        9.16       57.40     32.07 o
 -19   1   3       76.55      106.47     27.83 o
 -18   1   3        7.59        2.08     23.83 o
 -17   1   3      376.14      392.80     25.30 o
 -16   1   3        9.19        6.62     20.37 o
 -15   1   3      645.87      659.92     29.29 o
 -14   1   3       55.55       38.53     12.32 o
 -13   1   3      143.00      170.89     10.13 o
 -12   1   3       10.11       -0.03      6.35 o
 -11   1   3      934.86      887.75     11.72 o
 -10   1   3      639.04      605.12     10.43 o
  -9   1   3      767.14      709.70      8.07 o
  -8   1   3     1413.30     1381.56     13.14 o
  -7   1   3     3555.05     3686.96     31.66 o
  -6   1   3     1358.86     1371.99     12.00 o
  -5   1   3       32.22       26.99      1.84 o
  -4   1   3      326.75      333.46      3.67 o
  -3   1   3     7485.28     8052.90     61.42 o
  -2   1   3     1881.23     1982.62     15.46 o
  -1   1   3      485.57      530.29      4.70 o
   0   1   3     8729.31     9083.65     82.41 o
   1   1   3     9135.07     9521.80     61.76 o
   2   1   3    16933.02    17288.96    126.19 o
   3   1   3     7572.25     7661.21     53.50 o
   4   1   3     2088.42     2280.39     17.86 o
   5   1   3     4275.85     4412.80     37.42 o
   6   1   3      624.17      627.58      7.77 o
   7   1   3    11202.95    11391.73    106.62 o
   8   1   3     1203.80     1293.02     16.45 o
   9   1   3     5780.78     5756.06     54.96 o
  10   1   3       26.73        4.50      6.02 o
  11   1   3     2013.16     2044.82     21.70 o
  12   1   3      468.43      425.77     10.48 o
  13   1   3      204.40      217.20     10.34 o
  14   1   3      812.33      799.37     19.22 o
  15   1   3     1450.42     1463.77     83.92 o
  16   1   3        6.60       18.91     21.57 o
  17   1   3      111.56      134.60     24.04 o
  18   1   3       86.47       88.48     26.09 o
  19   1   3       46.54       43.05     29.16 o
  20   1   3       19.64       57.44     31.39 o
 -20   2   3      177.04      210.92     31.48 o
 -19   2   3        1.65       72.70     27.57 o
 -18   2   3       31.34       56.00     24.04 o
 -17   2   3       10.13       12.11     32.91 o
 -16   2   3       19.48       32.19     21.40 o
 -15   2   3       15.59       -1.50     17.79 o
 -14   2   3      283.12      276.34     22.77 o
 -13   2   3        2.88       -1.93      6.94 o
 -12   2   3     2399.85     2280.56     37.42 o
 -11   2   3     1462.19     1441.43     16.36 o
 -10   2   3     1757.45     1678.51     17.07 o
  -9   2   3      783.01      720.28      9.12 o
  -8   2   3       98.70       99.42      5.45 o
  -7   2   3     1019.99     1069.05     10.50 o
  -6   2   3     2470.47     2705.37     26.24 o
  -5   2   3     3598.67     3758.48     33.73 o
  -4   2   3     1303.11     1346.24     12.05 o
  -3   2   3    10046.18    10159.71     80.67 o
  -2   2   3      606.48      597.18      5.10 o
  -1   2   3    14843.90    14545.10    111.04 o
   0   2   3     1062.92      973.51      8.40 o
   1   2   3      203.40      288.27      3.26 o
   2   2   3     6996.26     7364.84     51.15 o
   3   2   3      936.88     1039.20      8.20 o
   4   2   3       76.92       57.41      2.45 o
   5   2   3    10037.42    10476.37     92.38 o
   6   2   3     1481.57     1411.70     14.63 o
   7   2   3     2701.77     2926.01     28.59 o
   8   2   3      132.03      168.94      4.32 o
   9   2   3        5.70        9.03      3.87 o
  10   2   3     1350.29     1333.27     22.76 o
  11   2   3      680.30      705.75     13.06 o
  12   2   3     1221.87     1188.32     19.32 o
  13   2   3        1.86       -7.60      8.04 o
  14   2   3      310.06      312.93     15.81 o
  15   2   3       29.70       54.84     13.64 o
  16   2   3        2.39       22.15     15.70 o
  17   2   3       17.46       29.94     27.54 o
  18   2   3      145.12      200.47     27.91 o
  19   2   3       89.55      129.04     28.57 o
  20   2   3       13.30       36.05     30.77 o
 -20   3   3        0.14       42.04     28.11 o
 -19   3   3        0.97       19.12     25.68 o
 -18   3   3       63.50       97.91     25.53 o
 -17   3   3      279.49      354.03     43.19 o
 -16   3   3       44.17       58.93     27.02 o
 -15   3   3      103.09       71.74     11.83 o
 -14   3   3       37.45       35.37      8.40 o
 -13   3   3      613.94      599.86     13.34 o
 -12   3   3     1773.64     1698.73     20.66 o
 -11   3   3        6.38       -5.21      5.21 o
 -10   3   3     5214.19     5264.86     47.76 o
  -9   3   3      148.20      113.89      4.21 o
  -8   3   3     1661.27     1534.42     16.21 o
  -7   3   3     1364.86     1421.10     14.93 o
  -6   3   3       29.42       28.55      2.99 o
  -5   3   3     2571.72     2797.12     24.07 o
  -4   3   3     7331.30     7762.80     68.44 o
  -3   3   3       73.23       77.94      3.02 o
  -2   3   3    18715.75    19106.56    190.05 o
  -1   3   3     3973.80     4376.66     38.76 o
   0   3   3     5997.80     6088.14     50.06 o
   1   3   3     1122.36     1065.70      8.81 o
   2   3   3     5408.46     5882.52     44.06 o
   3   3   3     1048.91     1038.61      8.53 o
   4   3   3       22.68       28.76      2.44 o
   5   3   3      686.72      799.65     10.82 o
   6   3   3     2927.71     2953.75     28.69 o
   7   3   3      462.86      432.27      6.86 o
   8   3   3      266.58      262.54      5.87 o
   9   3   3     1461.88     1439.75     15.02 o
  10   3   3     1007.60     1000.22     12.65 o
  11   3   3       47.78       50.19      6.19 o
  12   3   3      647.97      620.33     14.43 o
  13   3   3     1166.87     1097.43     19.76 o
  14   3   3       29.51       13.92      9.40 o
  15   3   3      221.16      232.68     13.59 o
  16   3   3       45.89       42.36     15.18 o
  17   3   3       35.77       21.82     15.63 o
  18   3   3        2.39       -2.08     26.42 o
  19   3   3       55.01       99.07     34.98 o
  20   3   3       10.42       22.03     30.65 o
 -19   4   3        0.71       11.80     26.78 o
 -18   4   3       98.56      116.82     50.75 o
 -17   4   3        4.85       22.37     23.31 o
 -16   4   3      296.90      267.74     14.41 o
 -15   4   3      136.42      110.54     10.83 o
 -14   4   3      181.40      191.35     10.43 o
 -13   4   3        0.85       -0.93      7.94 o
 -12   4   3      955.68      942.63     15.54 o
 -11   4   3        0.35       -6.41      6.41 o
 -10   4   3      634.32      636.72      9.72 o
  -9   4   3      859.04      859.28     11.05 o
  -8   4   3       55.95       44.13      3.46 o
  -7   4   3      450.32      436.87      6.42 o
  -6   4   3      272.87      219.51      4.76 o
  -5   4   3      317.73      316.63      6.75 o
  -4   4   3       30.64       44.20      2.26 o
  -3   4   3     2058.62     2143.95     23.94 o
  -2   4   3      109.59      126.78      3.35 o
  -1   4   3     3186.92     3330.25     39.09 o
   0   4   3      644.28      814.96      8.90 o
   1   4   3      782.72      705.16      7.43 o
   2   4   3     4247.58     4554.76     41.58 o
   3   4   3      219.66      234.70      4.65 o
   4   4   3     4882.39     5082.60     47.43 o
   5   4   3      117.77      156.94      3.82 o
   6   4   3      295.88      268.97      7.78 o
   7   4   3      438.74      418.05      7.31 o
   8   4   3     1662.76     1710.44     18.03 o
   9   4   3       21.71       11.31      2.60 o
  10   4   3     1552.20     1489.88     16.86 o
  11   4   3       91.87       77.24      6.67 o
  12   4   3     1604.07     1610.57     24.10 o
  13   4   3      110.15      114.22      9.70 o
  14   4   3      378.90      436.44     16.05 o
  15   4   3       43.71       58.42     10.81 o
  16   4   3      426.88      442.81     14.32 o
  17   4   3        8.40       -4.17     16.40 o
  18   4   3        6.76       11.28     17.60 o
  19   4   3        4.95        9.38     20.16 o
 -19   5   3        0.16      -10.21     38.14 o
 -18   5   3       13.85       12.11     20.49 o
 -17   5   3       32.52       29.11     13.78 o
 -16   5   3       16.32       17.31     11.33 o
 -15   5   3        8.66        6.99     10.79 o
 -14   5   3      428.19      412.91     12.01 o
 -13   5   3      194.92      188.55      9.22 o
 -12   5   3      111.15      104.87      8.04 o
 -11   5   3      315.82      288.90      8.68 o
 -10   5   3      426.27      417.62      9.49 o
  -9   5   3       93.86       75.36      4.81 o
  -8   5   3     2535.25     2539.77     25.48 o
  -7   5   3        6.85        1.70      3.67 o
  -6   5   3     4270.21     4219.88     43.05 o
  -5   5   3       29.26       34.71      8.14 o
  -4   5   3     2077.91     1935.58     22.06 o
  -3   5   3      132.53      124.63      3.60 o
  -2   5   3     2520.46     2314.77     31.40 o
  -1   5   3      183.96      190.17      4.78 o
   0   5   3    10390.27    11086.08    117.30 o
   1   5   3     1036.90     1180.34     12.54 o
   2   5   3     9745.86    10117.64    117.02 o
   3   5   3      739.83      887.23     10.10 o
   4   5   3      899.05      945.64     11.22 o
   5   5   3      864.54      847.52     10.71 o
   6   5   3      188.59      153.83      4.56 o
   7   5   3       18.69        0.63      3.66 o
   8   5   3      434.14      436.19      8.38 o
   9   5   3      125.88      104.61      5.46 o
  10   5   3      184.02      181.64      7.09 o
  11   5   3        1.12       -6.47      6.47 o
  12   5   3        6.40        0.89      7.27 o
  13   5   3       36.95       31.82      9.33 o
  14   5   3        3.65      -10.20     10.20 o
  15   5   3        4.27       15.74     10.78 o
  16   5   3       12.67        1.19     11.51 o
  17   5   3       25.81      -10.67     15.14 o
  18   5   3       20.11        2.09     16.31 o
  19   5   3        2.68       -3.04     28.38 o
 -19   6   3        0.00      -20.69     26.25 o
 -18   6   3      143.13      168.71     26.63 o
 -17   6   3        4.99       16.79     16.40 o
 -16   6   3      258.47      266.00     16.52 o
 -15   6   3       15.95       10.12     11.69 o
 -14   6   3      355.14      381.90     18.16 o
 -13   6   3      247.83      231.60     10.93 o
 -12   6   3      712.66      767.34     14.19 o
 -11   6   3       40.04       32.08      7.30 o
 -10   6   3      542.66      564.07     11.22 o
  -9   6   3      314.57      327.96      7.67 o
  -8   6   3     1845.87     1819.49     30.12 o
  -7   6   3     1584.82     1562.39     21.18 o
  -6   6   3      144.02      154.56      5.06 o
  -5   6   3       11.29        4.20      3.60 o
  -4   6   3      519.59      581.33     14.69 o
  -3   6   3       38.77       60.61      5.91 o
  -2   6   3      712.70      767.77     11.34 o
  -1   6   3      705.81      656.28      8.72 o
   0   6   3        4.76        9.37      2.72 o
   1   6   3     3166.65     3289.24     35.59 o
   2   6   3      695.64      614.66     18.18 o
   3   6   3      366.29      362.77      6.74 o
   4   6   3      440.33      473.12      8.11 o
   5   6   3      167.49      169.19      7.94 o
   6   6   3     2191.01     2179.39     25.60 o
   7   6   3      269.50      260.31      7.81 o
   8   6   3     1124.38     1165.70     20.44 o
   9   6   3        6.13        1.50      4.77 o
  10   6   3      820.51      822.83     14.75 o
  11   6   3      199.63      186.32      8.36 o
  12   6   3       60.33       67.09     12.89 o
  13   6   3       77.98       56.78      8.94 o
  14   6   3      315.62      351.54     15.94 o
  15   6   3       41.99       13.89     14.12 o
  16   6   3       23.53        7.51     15.02 o
  17   6   3        3.91       -2.11     19.36 o
  18   6   3        8.02       -0.79     16.50 o
  19   6   3       47.99       27.27     19.33 o
 -18   7   3       31.36        9.63     19.97 o
 -17   7   3      167.55      184.80     17.06 o
 -16   7   3       15.16       14.03     19.09 o
 -15   7   3       31.97       14.59     13.57 o
 -14   7   3        0.84        3.21      8.76 o
 -13   7   3      177.18      139.01      8.92 o
 -12   7   3       66.58       77.16      9.67 o
 -11   7   3       20.49       17.96     12.13 o
 -10   7   3       55.61       45.30     10.98 o
  -9   7   3       87.54       62.28      7.93 o
  -8   7   3       16.41       16.71      6.74 o
  -7   7   3      469.41      458.22     10.78 o
  -6   7   3      429.40      450.96      8.74 o
  -5   7   3      428.64      439.35     13.78 o
  -4   7   3     1549.17     1635.66     31.94 o
  -3   7   3       16.80       13.66      3.90 o
  -2   7   3      712.84      685.01     22.73 o
  -1   7   3      425.04      391.36      7.27 o
   0   7   3      696.45      702.91     10.50 o
   1   7   3       23.92       15.26      4.32 o
   2   7   3      329.27      344.76      6.80 o
   3   7   3     1151.97     1128.95     15.22 o
   4   7   3     2508.14     2742.63     34.19 o
   5   7   3     1279.03     1156.32     14.57 o
   6   7   3      353.21      392.07      8.94 o
   7   7   3      575.88      491.94     17.11 o
   8   7   3      140.39      134.35      8.11 o
   9   7   3      748.21      745.15     19.44 o
  10   7   3      346.77      295.34     16.75 o
  11   7   3      745.23      695.25     25.23 o
  12   7   3      108.33       82.87      8.08 o
  13   7   3        2.64       -8.35      8.35 o
  14   7   3       71.18       60.55      9.71 o
  15   7   3       26.86       17.31     13.45 o
  16   7   3       78.56       69.50     14.86 o
  17   7   3      171.75      183.80     23.24 o
  18   7   3       13.67        8.85     19.21 o
 -17   8   3       42.17       39.13     41.83 o
 -16   8   3       36.74       79.38     22.39 o
 -15   8   3       13.01       28.07     19.98 o
 -14   8   3        0.56       19.12     14.93 o
 -13   8   3       59.93       67.08     14.60 o
 -12   8   3        1.37       24.76     12.68 o
 -11   8   3      249.84      217.24     15.78 o
 -10   8   3      104.64      136.81     13.65 o
  -9   8   3       27.87        7.88      8.38 o
  -8   8   3      411.92      434.99     12.72 o
  -7   8   3      184.48      177.72     11.96 o
  -6   8   3      136.72      125.29     17.58 o
  -5   8   3      818.33      803.12     43.90 o
  -4   8   3      348.69      349.35      8.75 o
  -3   8   3     1919.25     1954.31     26.66 o
  -2   8   3      102.39      107.30      4.14 o
  -1   8   3       99.77       89.81      4.68 o
   0   8   3      167.92      180.55      6.87 o
   1   8   3      133.81      130.05      5.96 o
   2   8   3       19.57       10.14      5.18 o
   3   8   3     2238.00     2219.80     27.39 o
   4   8   3      362.58      352.21      8.61 o
   5   8   3     1582.63     1555.54     26.62 o
   6   8   3      866.85      912.42     18.24 o
   7   8   3     1289.72     1328.94     24.43 o
   8   8   3      422.20      414.65     16.64 o
   9   8   3       43.58       24.80     12.63 o
  10   8   3       18.75        7.51     13.63 o
  11   8   3       40.03       62.83     16.37 o
  12   8   3        1.62        6.76     16.13 o
  13   8   3       38.96       43.26     27.73 o
  14   8   3       20.06       29.99     20.52 o
  15   8   3        0.19      -19.95     19.95 o
  16   8   3        5.36       -6.37     21.74 o
  17   8   3        0.24       16.90     36.53 o
 -17   9   3        1.04       30.29     22.85 o
 -16   9   3       24.02       38.37     21.89 o
 -15   9   3      157.02      188.88     37.17 o
 -14   9   3        4.14       42.50     16.33 o
 -13   9   3      147.63      132.32     15.79 o
 -12   9   3       33.00       25.11     13.74 o
 -11   9   3       67.76       82.21     12.50 o
 -10   9   3        8.10      -11.79     12.75 o
  -9   9   3      177.55      159.73     12.55 o
  -8   9   3      161.94      108.87     21.98 o
  -7   9   3       99.18      103.18     20.04 o
  -6   9   3       22.90       17.71     17.07 o
  -5   9   3       92.64       89.99      9.10 o
  -4   9   3        2.80       -8.37     13.06 o
  -3   9   3       21.39       23.27      7.73 o
  -2   9   3      138.21      188.08      8.77 o
  -1   9   3      983.93      962.60     16.03 o
   0   9   3       54.11       79.53      6.27 o
   1   9   3       65.15       72.56      6.25 o
   2   9   3      363.48      391.57     13.44 o
   3   9   3        5.40        2.39      5.44 o
   4   9   3       11.10        2.48      6.29 o
   5   9   3      537.38      512.94     14.81 o
   6   9   3      318.76      260.66     10.52 o
   7   9   3     1091.00     1066.39     20.90 o
   8   9   3        6.62       12.71     11.60 o
   9   9   3       98.42       82.52     13.39 o
  10   9   3       12.29      -14.57     14.57 o
  11   9   3      139.14      136.31     17.19 o
  12   9   3        0.02      -12.37     16.91 o
  13   9   3      168.95      179.09     21.00 o
  14   9   3        6.64       -0.80     27.28 o
  15   9   3        5.24      -12.90     21.46 o
  16   9   3        0.01       15.97     41.96 o
 -16  10   3        0.37        5.95     37.76 o
 -15  10   3        4.89       27.59     31.10 o
 -14  10   3       69.45       75.29     69.37 o
 -13  10   3      125.83      154.89     31.79 o
 -12  10   3       27.50       16.85     15.90 o
 -11  10   3       58.98       87.48     13.18 o
 -10  10   3        7.49       -8.66     24.18 o
  -9  10   3       77.34       85.21     24.18 o
  -8  10   3        6.79        0.78     21.85 o
  -7  10   3      117.87      137.06     21.98 o
  -6  10   3       21.33       15.39     18.88 o
  -5  10   3      164.28      176.88     20.04 o
  -4  10   3       23.00       -5.04     16.55 o
  -3  10   3      121.97      129.30     17.97 o
  -2  10   3        9.45       -4.56      6.85 o
  -1  10   3       46.22       67.23      8.68 o
   0  10   3       22.81        6.13     14.06 o
   1  10   3      550.41      541.16     14.27 o
   2  10   3        6.80        5.52     10.49 o
   3  10   3      300.88      307.70     21.14 o
   4  10   3      628.95      599.14     18.57 o
   5  10   3      596.93      609.82     18.39 o
   6  10   3      319.10      242.31     24.18 o
   7  10   3      172.56      162.57     11.43 o
   8  10   3       49.36       69.11     11.46 o
   9  10   3      122.57      161.14     13.51 o
  10  10   3        5.91       11.53     24.83 o
  11  10   3        3.93       -1.60     15.50 o
  12  10   3        0.17      -20.43     20.43 o
  13  10   3       15.07       -7.42     19.53 o
  14  10   3        3.51       -6.49     21.46 o
  15  10   3        3.96        4.11     23.11 o
  16  10   3       11.11       12.68     27.15 o
 -15  11   3       32.02       74.66     22.12 o
 -14  11   3       20.62       36.34     20.15 o
 -13  11   3      104.56      149.77     16.31 o
 -12  11   3        3.30        7.21     19.33 o
 -11  11   3        4.34      -13.72     25.54 o
 -10  11   3       30.01       24.74     18.88 o
  -9  11   3       72.70       81.59     25.73 o
  -8  11   3      250.51      219.42     26.12 o
  -7  11   3       51.27       64.78     24.31 o
  -6  11   3       17.48       29.48     23.02 o
  -5  11   3      190.74      203.65     23.14 o
  -4  11   3       48.57       11.12     19.52 o
  -3  11   3       25.05       20.69     19.14 o
  -2  11   3      241.37      195.64     11.85 o
  -1  11   3       96.98      103.94     11.74 o
   0  11   3        5.04       -0.49     12.99 o
   1  11   3       10.90       23.15     11.30 o
   2  11   3       66.62       57.83     11.28 o
   3  11   3       80.11       84.56     11.16 o
   4  11   3       79.07       55.29     10.36 o
   5  11   3        2.70      -16.03     21.21 o
   6  11   3        1.07      -10.21     23.02 o
   7  11   3        1.07        5.82     22.76 o
   8  11   3       14.23       10.47     24.31 o
   9  11   3        0.99       -1.42     24.95 o
  10  11   3        5.11        4.19     12.95 o
  11  11   3      116.64      129.49     15.66 o
  12  11   3       11.96       17.60     16.58 o
  13  11   3        7.06        0.55     36.27 o
  14  11   3       22.34       23.79     19.35 o
 -13  12   3       19.89       28.70     33.23 o
 -12  12   3       28.02       34.17     29.22 o
 -11  12   3       77.34      103.62     22.26 o
 -10  12   3        4.62       -9.43     20.01 o
  -9  12   3        8.35       18.64     19.38 o
  -8  12   3       40.76       62.84     27.15 o
  -7  12   3        6.33       48.49     24.05 o
  -6  12   3        2.96       -7.24     24.05 o
  -5  12   3       13.08       -0.91     22.89 o
  -4  12   3       19.50       30.51     22.76 o
  -3  12   3        0.78       27.41     21.21 o
  -2  12   3       41.78       68.74     11.54 o
  -1  12   3      175.63      197.70     13.53 o
   0  12   3      153.08      126.00     30.45 o
   1  12   3      178.05      219.51     13.98 o
   2  12   3        2.11      -12.23     12.23 o
   3  12   3        5.04      -10.35     11.54 o
   4  12   3      102.31       71.50     23.66 o
   5  12   3        2.14       -6.59     23.02 o
   6  12   3       49.64       13.96     25.21 o
   7  12   3       37.27       27.41     25.34 o
   8  12   3       86.05      113.01     27.41 o
   9  12   3      112.86      133.83     29.09 o
  10  12   3       14.03       -2.33     28.06 o
  11  12   3        5.44       11.51     29.74 o
  12  12   3        9.07      -10.34     31.03 o
  13  12   3       18.07      -10.99     32.58 o
 -11  13   3       12.58       25.60     30.77 o
 -10  13   3        1.07       -3.45     21.67 o
  -9  13   3        4.98       -0.24     27.41 o
  -8  13   3        3.42       13.00     20.34 o
  -7  13   3        0.49      -21.73     34.33 o
  -6  13   3      142.01      111.59     27.02 o
  -5  13   3        0.26      -23.79     23.79 o
  -4  13   3       22.74       18.36     24.44 o
  -3  13   3       24.10       78.36     23.79 o
  -2  13   3      116.71      115.08     23.53 o
  -1  13   3        1.54       -1.07     13.36 o
   0  13   3       52.07       43.73     14.35 o
   1  13   3        9.20        4.75     14.12 o
   2  13   3       47.73       59.15     13.95 o
   3  13   3      156.85      181.67     24.95 o
   4  13   3      118.59      138.74     26.38 o
   5  13   3       54.45       94.91     26.12 o
   6  13   3        5.02       19.27     26.64 o
   7  13   3       48.09       63.74     27.28 o
   8  13   3        1.06      -30.00     30.00 o
   9  13   3        2.21        9.05     29.74 o
  10  13   3        0.73       17.97     30.77 o
  11  13   3        0.80       31.42     34.39 o
  -8  14   3       34.38       17.90     23.27 o
  -7  14   3       10.16       35.08     25.34 o
  -6  14   3        6.08       17.12     20.11 o
  -5  14   3        6.61       17.57     33.29 o
  -4  14   3        0.61       -7.63     18.51 o
  -3  14   3      106.17       85.26     18.51 o
  -2  14   3       13.01      -22.63     23.53 o
  -1  14   3       34.42       65.69     14.51 o
   0  14   3       78.20       94.36     15.50 o
   1  14   3       32.06       33.71     15.22 o
   2  14   3        0.29       -2.17     11.18 o
   3  14   3        0.95       -6.21     26.12 o
   4  14   3       18.28       36.98     27.28 o
   5  14   3        8.04      -28.83     28.83 o
   6  14   3       16.73        8.02     30.90 o
   7  14   3        6.54       24.95     31.16 o
   8  14   3       29.90       49.00     34.01 o
  -5  15   3        5.32        9.57     29.48 o
  -4  15   3        2.23      -10.21     28.58 o
  -3  15   3        9.85       20.03     19.29 o
  -2  15   3       20.93       54.82     25.86 o
  -1  15   3        0.55        0.42     17.78 o
   0  15   3       37.23       36.79     22.05 o
   1  15   3        1.03      -14.45     16.01 o
   2  15   3       27.00       35.95     26.77 o
   3  15   3        0.02        0.26     27.67 o
   4  15   3       10.89       25.34     29.09 o
   5  15   3        2.19       17.46     31.03 o
 -20   0   4      174.61      212.05     43.19 o
 -18   0   4      130.00      177.79     37.88 o
 -16   0   4      457.89      399.67     35.43 o
 -14   0   4     1655.69     1616.50     57.93 o
 -12   0   4     1045.26      974.59     21.41 o
 -10   0   4     2704.46     2605.87     52.71 o
  -8   0   4     8724.90     9237.49    166.32 o
  -6   0   4       64.91       29.74      2.83 o
  -4   0   4      588.93      579.82      8.28 o
  -2   0   4      490.29      434.69      6.49 o
   0   0   4     2312.82     2776.75     27.75 o
   2   0   4     1724.67     1521.34     14.91 o
   4   0   4    17685.07    19064.12    214.46 o
   6   0   4       45.92       53.26      8.12 o
   8   0   4      445.90      365.72     19.18 o
  10   0   4      300.11      280.46      9.63 o
  12   0   4       86.49       67.08     19.98 o
  14   0   4     1028.18      947.51     44.35 o
  16   0   4      189.21      203.91     34.52 o
  18   0   4      136.51      141.20     36.98 o
  20   0   4       65.62       75.38     44.87 o
 -20   1   4       31.32      117.76     35.88 o
 -19   1   4        2.58       58.43     26.33 o
 -18   1   4       37.99       54.52     25.67 o
 -17   1   4       15.41      -21.93     21.93 o
 -16   1   4        0.89       12.26     20.36 o
 -15   1   4      228.79      264.05     47.58 o
 -14   1   4      255.17      243.32     12.00 o
 -13   1   4       31.25       11.66     11.70 o
 -12   1   4      624.72      567.30     10.56 o
 -11   1   4      241.44      220.02      6.35 o
 -10   1   4      141.19      143.44      5.22 o
  -9   1   4      136.67      118.72      4.04 o
  -8   1   4       37.20       24.80      2.95 o
  -7   1   4      995.02     1032.05     10.21 o
  -6   1   4     4836.20     5274.27     42.55 o
  -5   1   4      439.12      511.10      5.47 o
  -4   1   4    15343.05    16257.70    123.47 o
  -3   1   4      450.23      446.98      4.10 o
  -2   1   4     7384.50     7489.77     54.82 o
  -1   1   4     3813.09     4049.69     29.87 o
   0   1   4    11296.18    11743.65     79.17 o
   1   1   4     3075.39     3157.11     21.33 o
   2   1   4   127932.09   122354.34    887.14 o
   3   1   4     6355.62     6782.80     44.29 o
   4   1   4     4484.14     4787.15     33.84 o
   5   1   4     1838.46     1809.98     15.29 o
   6   1   4     1760.49     1701.13     16.21 o
   7   1   4     1065.50     1077.08     12.11 o
   8   1   4     1830.61     1814.16     18.90 o
   9   1   4      299.50      295.01      6.56 o
  10   1   4      895.15      878.33     13.98 o
  11   1   4     1068.25     1032.61     14.01 o
  12   1   4      846.08      780.60     13.52 o
  13   1   4       87.17       55.01      9.26 o
  14   1   4       58.68       36.55      9.82 o
  15   1   4      301.91      344.12     23.54 o
  16   1   4       18.32       16.85     35.62 o
  17   1   4       67.24       65.26     25.63 o
  18   1   4      100.08       74.19     35.75 o
  19   1   4        2.35      -23.82     29.06 o
  20   1   4       11.28      -29.75     29.75 o
 -20   2   4       29.47       61.26     35.43 o
 -19   2   4      317.17      421.96     29.49 o
 -18   2   4      114.96      134.82     24.31 o
 -17   2   4       87.02       83.05     22.85 o
 -16   2   4      409.55      369.75     23.69 o
 -15   2   4        0.35      -10.27     18.61 o
 -14   2   4      103.42      128.52     11.13 o
 -13   2   4       13.08        8.01      8.03 o
 -12   2   4       66.02       73.03      9.97 o
 -11   2   4      319.54      309.78      7.55 o
 -10   2   4      919.07      885.22     10.19 o
  -9   2   4       81.92       85.74      3.75 o
  -8   2   4     3915.82     4015.30     36.51 o
  -7   2   4     1399.17     1510.86     14.78 o
  -6   2   4    11165.50    11636.43    102.48 o
  -5   2   4     5076.44     5369.99     50.71 o
  -4   2   4     1244.90     1220.49     11.71 o
  -3   2   4      313.94      314.87      4.17 o
  -2   2   4        6.55        5.46      1.57 o
  -1   2   4     6680.89     6751.00     53.80 o
   0   2   4        4.08        6.57      0.79 o
   1   2   4      183.54      187.71      2.23 o
   2   2   4    14244.72    14449.38     90.70 o
   3   2   4     1552.52     1416.81     11.83 o
   4   2   4     4000.84     4255.85     33.86 o
   5   2   4     6207.69     6546.94     57.59 o
   6   2   4      152.06      135.66      5.18 o
   7   2   4      843.09      829.65     10.05 o
   8   2   4      832.22      822.45     10.39 o
   9   2   4      489.58      429.14      7.46 o
  10   2   4      301.13      279.60      6.90 o
  11   2   4      300.87      283.03      8.12 o
  12   2   4      397.76      373.16     11.23 o
  13   2   4       73.84       38.26      8.50 o
  14   2   4      245.11      234.79     14.93 o
  15   2   4        3.03       -3.86     13.54 o
  16   2   4      592.50      619.41     22.29 o
  17   2   4       69.93      107.38     24.86 o
  18   2   4       13.11       39.30     27.29 o
  19   2   4        3.98      -27.55     27.55 o
  20   2   4       33.02       17.55     31.45 o
 -20   3   4       24.89       95.53     29.47 o
 -19   3   4        9.53       -5.62     25.63 o
 -18   3   4       28.14       34.39     24.53 o
 -17   3   4      525.50      523.49     27.69 o
 -16   3   4        5.16       39.57     32.07 o
 -15   3   4      955.97      938.87     22.12 o
 -14   3   4      113.42       80.48      8.55 o
 -13   3   4      395.98      401.00     11.68 o
 -12   3   4      751.32      709.33     13.26 o
 -11   3   4     1944.37     1850.17     21.61 o
 -10   3   4        0.57       -4.11      4.11 o
  -9   3   4       22.57       23.62      3.84 o
  -8   3   4      411.69      436.50      7.20 o
  -7   3   4     5298.89     5336.98     47.78 o
  -6   3   4      774.97      913.73      9.82 o
  -5   3   4     2415.39     2516.33     21.83 o
  -4   3   4      133.30      102.10      2.54 o
  -3   3   4      440.46      415.85      4.64 o
  -2   3   4     7840.82     8025.67     67.04 o
  -1   3   4     9451.84     9748.40     84.71 o
   0   3   4     3018.12     2931.73     29.05 o
   1   3   4      620.69      639.59      7.19 o
   2   3   4     3331.67     3376.77     29.54 o
   3   3   4     1604.36     1845.32     13.91 o
   4   3   4     9403.85     9801.22     80.56 o
   5   3   4      268.51      263.14      4.56 o
   6   3   4      109.52      148.99      3.88 o
   7   3   4     3831.28     4013.38     38.69 o
   8   3   4       17.42        4.15      3.73 o
   9   3   4     1281.06     1195.70     14.03 o
  10   3   4      996.31     1010.21     12.15 o
  11   3   4      672.36      632.42     13.55 o
  12   3   4       51.88       32.42      8.19 o
  13   3   4      141.33      141.31      9.66 o
  14   3   4       49.13       46.11      9.51 o
  15   3   4      688.85      730.35     20.01 o
  16   3   4        1.91       16.37     16.05 o
  17   3   4       88.71      103.83     16.57 o
  18   3   4       80.42       73.22     17.88 o
  19   3   4       74.29       46.36     35.17 o
  20   3   4        8.44       52.75     43.06 o
 -19   4   4        6.77       42.02     27.26 o
 -18   4   4       26.94       77.61     25.46 o
 -17   4   4       80.13      116.86     24.02 o
 -16   4   4       27.50       32.31     12.52 o
 -15   4   4        2.10        5.82      9.16 o
 -14   4   4        8.75       -8.66      8.66 o
 -13   4   4        5.80        7.93      7.83 o
 -12   4   4      126.42      130.32      8.79 o
 -11   4   4        9.18       10.78      6.26 o
 -10   4   4       22.39        2.57      4.13 o
  -9   4   4      345.09      345.53      8.40 o
  -8   4   4       50.06       41.46      3.51 o
  -7   4   4     1139.61     1060.73     11.23 o
  -6   4   4      950.63      931.86      9.84 o
  -5   4   4      213.62      164.44      3.92 o
  -4   4   4       10.99        9.90      2.28 o
  -3   4   4     6400.80     6475.41     70.02 o
  -2   4   4     3893.15     4229.39     45.99 o
  -1   4   4     7164.42     7093.35     75.38 o
   0   4   4      102.85      101.30      5.19 o
   1   4   4     5669.81     5446.97     53.30 o
   2   4   4     2251.86     2455.82     20.60 o
   3   4   4     3893.57     3666.27     32.22 o
   4   4   4     1312.78     1453.35     13.75 o
   5   4   4     7198.90     7437.13     58.68 o
   6   4   4      235.10      279.83      5.61 o
   7   4   4     2142.77     2060.23     20.93 o
   8   4   4      446.10      421.56      7.72 o
   9   4   4      935.93      914.82     13.23 o
  10   4   4       97.90       75.25      5.36 o
  11   4   4      106.07      119.55      7.18 o
  12   4   4       95.16       64.60      8.53 o
  13   4   4       71.89       76.33      9.43 o
  14   4   4      103.39      116.22     10.56 o
  15   4   4       43.34       42.32     10.70 o
  16   4   4       80.61       82.47     13.27 o
  17   4   4        0.12      -16.41     16.41 o
  18   4   4        0.18       -7.97     17.50 o
  19   4   4       12.48       20.43     20.42 o
 -19   5   4       44.24       44.48     35.95 o
 -18   5   4       51.26       71.71     20.57 o
 -17   5   4      297.43      309.57     15.84 o
 -16   5   4        0.42        1.62     11.48 o
 -15   5   4      313.31      358.72     11.87 o
 -14   5   4        3.05       -8.77      8.77 o
 -13   5   4      658.78      677.51     16.96 o
 -12   5   4      365.08      312.52     10.33 o
 -11   5   4      584.06      582.25     12.14 o
 -10   5   4       33.22       21.28      5.63 o
  -9   5   4      714.06      692.84     11.84 o
  -8   5   4      933.85      908.25     11.33 o
  -7   5   4      539.84      502.34      8.25 o
  -6   5   4      653.64      665.74      9.54 o
  -5   5   4     4172.16     4512.28     49.56 o
  -4   5   4      976.60     1189.51     14.48 o
  -3   5   4     5904.32     6266.25     67.89 o
  -2   5   4     2186.36     2444.07     26.79 o
  -1   5   4       71.75       75.93      3.22 o
   0   5   4      608.23      711.18     10.57 o
   1   5   4      341.80      373.72      5.51 o
   2   5   4        0.59        9.19      2.93 o
   3   5   4      560.27      579.50      7.61 o
   4   5   4      589.87      633.61      7.94 o
   5   5   4      150.04      120.21      4.10 o
   6   5   4        6.64        3.51      3.86 o
   7   5   4      821.48      765.75     11.30 o
   8   5   4      147.86      145.77      4.60 o
   9   5   4      538.27      506.20      9.55 o
  10   5   4       49.36       18.45      6.04 o
  11   5   4      457.24      428.22     11.09 o
  12   5   4      358.76      361.64     13.25 o
  13   5   4      440.07      404.78     12.85 o
  14   5   4       46.71       23.92     10.19 o
  15   5   4      138.71      180.26     12.06 o
  16   5   4        2.30       19.51     11.63 o
  17   5   4       73.68       81.85     15.80 o
  18   5   4       14.69       12.77     15.99 o
  19   5   4      105.28      119.64     17.78 o
 -19   6   4        0.53      -26.38     27.02 o
 -18   6   4        8.30        0.88     16.63 o
 -17   6   4        0.56        6.26     15.38 o
 -16   6   4       17.34       13.39     12.87 o
 -15   6   4       14.71        9.39     13.51 o
 -14   6   4        1.51        0.23     10.33 o
 -13   6   4       23.73       18.15     10.73 o
 -12   6   4       92.76       85.25      8.31 o
 -11   6   4        0.38       -7.03      7.03 o
 -10   6   4      242.73      173.62      7.02 o
  -9   6   4      349.19      330.01      7.75 o
  -8   6   4        9.94        3.91      4.26 o
  -7   6   4       59.65       55.09      5.42 o
  -6   6   4      224.74      199.43      6.61 o
  -5   6   4      544.25      515.20      9.83 o
  -4   6   4       69.41       48.92      3.83 o
  -3   6   4     5739.65     5959.48     70.73 o
  -2   6   4       68.65       89.24      5.05 o
  -1   6   4      901.83      872.49     10.95 o
   0   6   4      828.31      825.44     10.87 o
   1   6   4     1729.89     1639.98     18.71 o
   2   6   4       59.37       49.87      3.48 o
   3   6   4     3838.28     3859.44     41.95 o
   4   6   4      839.25      828.81     11.91 o
   5   6   4       16.22       18.41      3.58 o
   6   6   4      561.69      565.91      9.23 o
   7   6   4     1225.13     1247.36     18.17 o
   8   6   4       19.38       10.50      5.64 o
   9   6   4      254.17      261.58      6.96 o
  10   6   4        2.66       -6.46      6.46 o
  11   6   4      412.63      432.00     11.92 o
  12   6   4      549.33      472.80     13.07 o
  13   6   4      172.20      183.69      9.77 o
  14   6   4      193.76      190.83     14.36 o
  15   6   4       26.83       34.63     14.40 o
  16   6   4        0.83       -7.19     15.07 o
  17   6   4        0.31       16.04     19.36 o
  18   6   4        8.02       17.43     19.51 o
  19   6   4        6.92       18.26     19.15 o
 -18   7   4        4.79       -7.00     19.85 o
 -17   7   4       16.17        5.84     15.96 o
 -16   7   4       41.68       51.20     14.57 o
 -15   7   4       94.58       95.16     16.44 o
 -14   7   4       10.13        7.66      8.71 o
 -13   7   4      149.61      152.82      9.12 o
 -12   7   4       11.30       12.57      8.30 o
 -11   7   4       97.39       96.64      7.47 o
 -10   7   4      244.21      222.35     12.47 o
  -9   7   4       11.85       -5.82      9.78 o
  -8   7   4      794.00      716.92     14.50 o
  -7   7   4      142.83      138.15      8.81 o
  -6   7   4     1881.82     1810.76     21.83 o
  -5   7   4      158.98      196.50      6.27 o
  -4   7   4      327.12      309.24      7.32 o
  -3   7   4     1264.95     1383.73     16.40 o
  -2   7   4      822.40      793.15     11.50 o
  -1   7   4      110.52      107.33      4.19 o
   0   7   4     2192.80     2197.50     26.95 o
   1   7   4       48.50       56.83      4.28 o
   2   7   4     1409.16     1372.21     18.56 o
   3   7   4     1541.13     1546.08     20.03 o
   4   7   4     2560.49     2534.58     41.86 o
   5   7   4      562.24      520.77     13.30 o
   6   7   4     1290.12     1302.47     15.44 o
   7   7   4       25.38       34.06      5.71 o
   8   7   4       33.01       30.19      7.69 o
   9   7   4       78.83       77.17     11.05 o
  10   7   4       17.49       -3.72     13.80 o
  11   7   4       89.90       82.68     15.40 o
  12   7   4      269.79      226.95     15.03 o
  13   7   4       23.85        9.36      8.46 o
  14   7   4       22.01       -0.11      9.36 o
  15   7   4        1.46       -9.96      9.96 o
  16   7   4       33.83       22.19     14.44 o
  17   7   4      149.10      164.83     21.91 o
  18   7   4       16.45       39.98     36.79 o
 -17   8   4        3.65        6.53     23.51 o
 -16   8   4       40.12       39.11     21.62 o
 -15   8   4        6.07       39.61     16.00 o
 -14   8   4       84.06       58.81     16.00 o
 -13   8   4       60.56       41.51     13.68 o
 -12   8   4      386.80      386.04     19.52 o
 -11   8   4       14.86        4.84     18.43 o
 -10   8   4      393.54      362.39     20.62 o
  -9   8   4      178.29      180.13     18.94 o
  -8   8   4      573.87      535.36     14.12 o
  -7   8   4       19.71        4.58      6.44 o
  -6   8   4      544.95      527.03     28.83 o
  -5   8   4      221.13      267.00     19.01 o
  -4   8   4       39.66       42.16      5.22 o
  -3   8   4      150.71      131.62      8.66 o
  -2   8   4      578.36      612.93     13.04 o
  -1   8   4      936.87     1024.60     14.39 o
   0   8   4      195.76      181.35      8.76 o
   1   8   4     1576.89     1648.08     29.75 o
   2   8   4        8.06       15.11      6.69 o
   3   8   4      260.24      317.72     10.63 o
   4   8   4      358.70      361.87     10.11 o
   5   8   4      260.22      211.72     10.31 o
   6   8   4     2044.29     1951.73     33.08 o
   7   8   4      392.26      435.93     14.01 o
   8   8   4       18.43       15.86     11.71 o
   9   8   4       93.89       87.99     13.62 o
  10   8   4      103.27      116.15     15.59 o
  11   8   4        1.07       -2.92     15.99 o
  12   8   4      404.25      441.81     22.11 o
  13   8   4       25.84       17.97     18.15 o
  14   8   4       90.34      120.71     39.63 o
  15   8   4       12.22      -12.46     20.64 o
  16   8   4       32.05       17.58     22.11 o
  17   8   4       20.61       73.87     24.61 o
 -17   9   4       10.74       17.04     24.04 o
 -16   9   4        0.51       17.21     47.19 o
 -15   9   4        3.92      -17.11     17.11 o
 -14   9   4        3.80       16.51     15.89 o
 -13   9   4       62.76       64.88     14.60 o
 -12   9   4       12.57        6.10     15.75 o
 -11   9   4       29.19       60.06     14.88 o
 -10   9   4      188.55      186.68     14.10 o
  -9   9   4       30.44       32.27     11.43 o
  -8   9   4      448.27      446.47     29.87 o
  -7   9   4      132.81       80.68     20.17 o
  -6   9   4      131.13      125.55     18.75 o
  -5   9   4       98.73      103.96     10.00 o
  -4   9   4      261.22      242.50     27.99 o
  -3   9   4        8.61       33.33      5.00 o
  -2   9   4      181.67      204.76      9.80 o
  -1   9   4      138.26      163.38      6.04 o
   0   9   4     1113.04     1149.03     18.41 o
   1   9   4      110.42       82.82     10.47 o
   2   9   4     1543.22     1548.61     33.22 o
   3   9   4      323.40      338.41     14.64 o
   4   9   4      538.82      554.09     14.24 o
   5   9   4       47.02       25.64      7.27 o
   6   9   4      809.31      849.96     18.19 o
   7   9   4       39.68       18.70     10.57 o
   8   9   4       60.60       79.33     24.37 o
   9   9   4       11.06        3.80     13.17 o
  10   9   4       27.07       36.21     14.53 o
  11   9   4       60.75       37.79     16.73 o
  12   9   4        5.75      -16.82     17.70 o
  13   9   4       18.11      -15.45     18.73 o
  14   9   4      110.96      113.05     39.24 o
  15   9   4        0.02      -30.90     30.90 o
  16   9   4       58.08       77.50     25.34 o
 -16  10   4       12.27       50.76     32.91 o
 -15  10   4       22.57       84.76     30.64 o
 -14  10   4        3.40        7.26     16.95 o
 -13  10   4       15.48       29.49     21.18 o
 -12  10   4       50.10       56.13     13.64 o
 -11  10   4        0.62        7.49     14.64 o
 -10  10   4      171.49      228.04     41.63 o
  -9  10   4        8.81        9.31     23.27 o
  -8  10   4      159.22      172.10     24.44 o
  -7  10   4       16.40        6.08     20.56 o
  -6  10   4      227.73      210.89     21.85 o
  -5  10   4        2.85      -11.12     19.27 o
  -4  10   4      450.14      451.39     27.54 o
  -3  10   4      181.65      177.01     20.17 o
  -2  10   4      136.00      152.92      8.02 o
  -1  10   4      202.03      240.28      9.46 o
   0  10   4        0.68       -1.26     10.09 o
   1  10   4        3.62        1.00     10.64 o
   2  10   4      122.92      110.05     11.21 o
   3  10   4      600.50      494.96     19.47 o
   4  10   4       33.79       11.73      9.18 o
   5  10   4      239.99      258.44     11.26 o
   6  10   4       84.99       73.29     10.75 o
   7  10   4      217.15      207.53     14.74 o
   8  10   4      181.42      162.58     18.36 o
   9  10   4       29.52       49.75     13.46 o
  10  10   4       83.43       99.10     15.50 o
  11  10   4        6.22        8.15     16.15 o
  12  10   4      121.57      113.75     18.52 o
  13  10   4        2.30        6.88     19.66 o
  14  10   4       33.69       22.33     21.19 o
  15  10   4       15.06       -8.16     22.76 o
 -14  11   4        0.18       24.18     17.19 o
 -13  11   4      170.62      207.53     16.89 o
 -12  11   4        6.89       30.34     21.25 o
 -11  11   4        0.79      -17.84     19.75 o
 -10  11   4        2.28       12.28     26.64 o
  -9  11   4        2.09       -7.24     25.21 o
  -8  11   4      131.50      103.31     24.83 o
  -7  11   4       23.33       -5.04     22.37 o
  -6  11   4       72.98       89.35     21.72 o
  -5  11   4      114.09      107.58     21.98 o
  -4  11   4        2.10        5.43     19.91 o
  -3  11   4        1.72        2.59     18.23 o
  -2  11   4      204.30      220.53     12.53 o
  -1  11   4       48.64       32.52     12.02 o
   0  11   4       30.95       64.76     12.15 o
   1  11   4       28.88       29.19     11.69 o
   2  11   4        9.19        7.67     11.31 o
   3  11   4       15.74       18.38     11.20 o
   4  11   4      192.28      224.75     13.09 o
   5  11   4        6.55       14.16     10.74 o
   6  11   4      151.01      230.80     24.83 o
   7  11   4       39.15       23.68     10.97 o
   8  11   4       75.57       74.57     12.03 o
   9  11   4        8.43       -3.54     16.49 o
  10  11   4        9.56       20.42     14.02 o
  11  11   4       50.92       70.33     22.95 o
  12  11   4        3.26        5.36     17.12 o
  13  11   4       19.75       14.80     18.69 o
  14  11   4        2.95       12.68     20.53 o
 -13  12   4       24.11       27.16     23.71 o
 -12  12   4        0.74       35.08     23.79 o
 -11  12   4       71.94       84.39     22.03 o
 -10  12   4       15.83       18.54     20.11 o
  -9  12   4       11.92       19.27     26.77 o
  -8  12   4        3.06      -11.25     25.21 o
  -7  12   4       23.55        2.07     24.05 o
  -6  12   4       18.47       57.02     25.47 o
  -5  12   4       18.48       38.92     23.27 o
  -4  12   4       70.24      115.21     22.76 o
  -3  12   4      144.43       92.06     20.95 o
  -2  12   4       21.48        3.12     17.58 o
  -1  12   4        1.20       -8.32     12.74 o
   0  12   4        6.07       16.73     12.75 o
   1  12   4      134.65      123.60     18.43 o
   2  12   4      131.17      114.90     13.67 o
   3  12   4        2.89       -8.95     12.22 o
   4  12   4        3.51      -12.17     12.17 o
   5  12   4       83.68       56.37     24.44 o
   6  12   4       18.76        4.65     25.47 o
   7  12   4       40.65       23.79     25.47 o
   8  12   4      163.68      177.66     28.32 o
   9  12   4       75.33       77.32     28.58 o
  10  12   4        0.24       -3.75     28.58 o
  11  12   4        7.15      -14.61     29.48 o
  12  12   4        1.53       -4.73     16.74 o
 -11  13   4       31.45       62.75     37.37 o
 -10  13   4       14.35       -2.94     23.45 o
  -9  13   4        5.31       12.70     20.98 o
  -8  13   4        0.84      -18.01     20.10 o
  -7  13   4        0.71       24.70     28.32 o
  -6  13   4        0.67       12.67     26.51 o
  -5  13   4       71.82       45.64     26.64 o
  -4  13   4        1.07      -14.87     24.70 o
  -3  13   4        5.17       28.19     23.53 o
  -2  13   4        4.97       -0.39     11.80 o
  -1  13   4       12.27       10.57     19.85 o
   0  13   4        4.31       17.51     14.35 o
   1  13   4       13.53        8.76     14.25 o
   2  13   4        8.59      -13.89     13.89 o
   3  13   4        9.64      -13.49     13.49 o
   4  13   4        3.02       -7.89     23.92 o
   5  13   4       12.09       31.55     26.38 o
   6  13   4       56.42       86.24     28.70 o
   7  13   4        3.95      -14.35     29.35 o
   8  13   4        5.67       21.08     31.29 o
   9  13   4       11.47      -29.61     29.61 o
  10  13   4        6.07       11.90     31.55 o
  -8  14   4        0.64       18.85     22.15 o
  -7  14   4        4.83      -16.63     21.71 o
  -6  14   4        0.64        1.74     19.97 o
  -5  14   4        2.50       -2.97     27.80 o
  -4  14   4       78.89      106.41     27.54 o
  -3  14   4        8.38        7.89     25.21 o
  -2  14   4       45.28       56.37     25.21 o
  -1  14   4      316.58      393.77     67.04 o
   0  14   4        0.23      -15.10     15.10 o
   1  14   4        0.78       -9.86     15.59 o
   2  14   4        8.95        9.78     16.74 o
   3  14   4        4.29      -14.00     14.00 o
   4  14   4        1.39      -15.13     27.41 o
   5  14   4        4.81      -27.67     27.67 o
   6  14   4        0.26      -31.03     31.03 o
   7  14   4        4.19       11.51     31.29 o
   8  14   4       44.01       21.72     34.26 o
  -5  15   4        0.94       12.56     21.48 o
  -4  15   4        8.31        9.93     20.84 o
  -3  15   4       69.85       89.25     20.05 o
  -2  15   4        3.89       28.52     18.26 o
  -1  15   4        2.10       -4.88     12.57 o
   0  15   4        0.87       -1.05     13.02 o
   1  15   4       18.71       29.50     14.33 o
   2  15   4        8.90        8.77     22.56 o
   3  15   4        2.49       17.58     29.87 o
   4  15   4        8.24       -9.96     31.03 o
   5  15   4        0.05      -25.99     31.03 o
 -19   0   5      428.67      510.73     42.93 o
 -17   0   5      102.35       89.99     33.75 o
 -15   0   5      314.21      309.80     29.74 o
 -13   0   5       36.53       21.80      9.50 o
 -11   0   5     2336.88     2484.06     51.15 o
  -9   0   5      748.55      861.03     21.74 o
  -7   0   5     1675.60     1977.63     40.55 o
  -5   0   5       13.01       15.03      2.67 o
  -3   0   5     3682.44     3811.02     45.46 o
  -1   0   5    18325.69    18178.85    195.26 o
   1   0   5    29798.65    30758.58    281.60 o
   3   0   5     2369.16     2237.80     21.35 o
   5   0   5    11339.86    11696.16    131.22 o
   7   0   5      899.09      825.77     16.20 o
   9   0   5      690.73      586.74     12.77 o
  11   0   5     3641.70     3666.26     51.30 o
  13   0   5      265.03      278.51     24.24 o
  15   0   5      165.75      212.05     31.16 o
  17   0   5        8.93       -7.76     35.95 o
  19   0   5        9.70      -24.44     42.15 o
 -20   1   5        7.23       -2.78     28.97 o
 -19   1   5        0.73       47.10     27.72 o
 -18   1   5       13.39       17.27     24.08 o
 -17   1   5      109.07       97.71     23.86 o
 -16   1   5       13.87       -8.51     21.27 o
 -15   1   5      402.34      432.54     22.38 o
 -14   1   5       80.54       96.27     10.34 o
 -13   1   5      316.08      351.35     13.16 o
 -12   1   5      382.57      342.76      9.80 o
 -11   1   5     5031.00     5057.61     52.25 o
 -10   1   5       67.20       66.72      4.41 o
  -9   1   5     3539.13     3478.60     32.05 o
  -8   1   5       19.83       16.29      3.18 o
  -7   1   5     5254.17     5202.72     46.60 o
  -6   1   5     4096.24     4760.55     42.60 o
  -5   1   5    12038.70    12565.01    104.80 o
  -4   1   5      165.68      157.46      3.12 o
  -3   1   5      545.30      519.20      5.15 o
  -2   1   5     2970.16     3152.27     23.43 o
  -1   1   5    25203.20    25328.14    184.97 o
   0   1   5     2287.28     2308.35     16.48 o
   1   1   5    18494.21    19111.86    127.01 o
   2   1   5    18272.02    19974.24    128.73 o
   3   1   5     3838.58     4246.37     28.75 o
   4   1   5     4365.60     4434.21     31.43 o
   5   1   5      239.10      234.85      3.91 o
   6   1   5     1721.41     1863.67     16.74 o
   7   1   5        6.78       -3.20      3.20 o
   8   1   5      591.93      579.37     10.62 o
   9   1   5      161.60      122.36      5.05 o
  10   1   5      166.85      145.66      5.70 o
  11   1   5      605.86      628.88     11.00 o
  12   1   5      201.20      182.48      7.54 o
  13   1   5      287.64      270.40     11.64 o
  14   1   5      137.25      107.29     10.60 o
  15   1   5      354.52      396.42     23.85 o
  16   1   5        1.25       37.23     22.60 o
  17   1   5      153.34      164.09     25.75 o
  18   1   5       80.65       74.23     27.17 o
  19   1   5       43.66       74.97     30.25 o
  20   1   5        0.44        1.92     30.23 o
 -20   2   5        5.10       23.47     28.94 o
 -19   2   5       42.74       90.57     26.88 o
 -18   2   5       27.43       32.81     25.24 o
 -17   2   5       84.30       84.05     21.90 o
 -16   2   5      136.09      116.78     23.02 o
 -15   2   5       19.98       11.16     23.21 o
 -14   2   5      360.81      349.02     13.43 o
 -13   2   5      245.92      258.39     11.14 o
 -12   2   5       42.31       16.92      8.44 o
 -11   2   5      195.92      165.70      5.62 o
 -10   2   5      646.65      616.49      8.41 o
  -9   2   5      175.22      158.36      4.50 o
  -8   2   5     4354.48     4524.08     40.94 o
  -7   2   5      358.06      357.01      5.93 o
  -6   2   5       44.29       55.62      2.90 o
  -5   2   5        6.97        9.00      2.39 o
  -4   2   5     1682.52     1541.70     14.54 o
  -3   2   5     4053.81     4118.50     34.86 o
  -2   2   5     8235.07     8501.66     71.04 o
  -1   2   5     7882.82     8031.21     61.24 o
   0   2   5     1296.67     1329.65      9.44 o
   1   2   5     4228.85     4141.14     27.07 o
   2   2   5     1076.63     1219.76      9.10 o
   3   2   5     5124.22     4986.02     39.22 o
   4   2   5     5466.70     5987.54     47.40 o
   5   2   5     1531.83     1539.97     13.94 o
   6   2   5     1526.02     1687.69     16.19 o
   7   2   5     1102.78     1009.72     11.66 o
   8   2   5      770.88      762.72      9.99 o
   9   2   5     1769.61     1782.64     21.32 o
  10   2   5       39.14       32.65      4.64 o
  11   2   5      665.62      637.79     12.23 o
  12   2   5       90.67       93.60      8.32 o
  13   2   5      109.86       92.92      8.97 o
  14   2   5      301.71      303.40     12.90 o
  15   2   5       71.36       73.07     14.07 o
  16   2   5      313.71      300.29     16.57 o
  17   2   5      118.59      113.29     48.75 o
  18   2   5       11.88        4.48     26.29 o
  19   2   5        3.31       29.32     30.13 o
  20   2   5        5.32        2.45     38.21 o
 -20   3   5      152.41      202.85     29.28 o
 -19   3   5       23.41       26.69     26.42 o
 -18   3   5       21.38       34.05     30.32 o
 -17   3   5        8.74      -11.84     29.09 o
 -16   3   5        2.50       14.03     20.72 o
 -15   3   5       35.26       20.38     11.49 o
 -14   3   5       61.72       55.51      9.41 o
 -13   3   5      856.57      857.57     25.40 o
 -12   3   5      118.63      122.72      7.39 o
 -11   3   5      300.91      298.54      9.65 o
 -10   3   5      783.61      795.99     10.41 o
  -9   3   5      371.59      366.76      6.60 o
  -8   3   5     1394.72     1508.98     17.69 o
  -7   3   5     2579.52     2460.20     24.40 o
  -6   3   5     2178.87     2362.56     23.30 o
  -5   3   5      149.82      127.15      5.11 o
  -4   3   5     1812.05     1821.27     16.92 o
  -3   3   5     1225.29     1202.25     11.32 o
  -2   3   5     3948.81     4050.09     34.20 o
  -1   3   5      447.61      487.29      6.26 o
   0   3   5      584.67      536.90      5.68 o
   1   3   5     7564.76     7896.85     64.43 o
   2   3   5    17567.81    18390.78    147.94 o
   3   3   5      249.04      305.73      4.55 o
   4   3   5     6466.69     6932.26     57.32 o
   5   3   5      962.86     1095.14     11.89 o
   6   3   5     2824.87     2937.69     26.81 o
   7   3   5      345.89      348.59      6.79 o
   8   3   5     3470.93     3590.50     35.11 o
   9   3   5      954.17      989.72     12.35 o
  10   3   5      935.45      963.53     13.40 o
  11   3   5      834.52      790.64     15.20 o
  12   3   5      438.51      444.86     12.49 o
  13   3   5      139.27      133.98      9.76 o
  14   3   5      101.54      101.01     10.18 o
  15   3   5        4.45       19.36     12.42 o
  16   3   5       92.22      113.30     15.76 o
  17   3   5        8.17       17.41     16.28 o
  18   3   5        8.55      -10.33     25.63 o
  19   3   5       37.03       23.80     47.71 o
  20   3   5        1.97      -45.90     45.90 o
 -19   4   5        6.50       18.15     29.42 o
 -18   4   5      109.68      102.29     25.86 o
 -17   4   5        1.64       50.82     24.44 o
 -16   4   5       97.18      111.30     69.56 o
 -15   4   5      207.28      167.15     10.19 o
 -14   4   5       45.21       39.84      8.85 o
 -13   4   5       84.16       81.48      9.05 o
 -12   4   5       93.82      108.92      8.63 o
 -11   4   5      680.50      634.25     12.38 o
 -10   4   5     2647.47     2560.84     28.18 o
  -9   4   5      567.42      539.99     12.02 o
  -8   4   5     3824.52     3832.92     35.01 o
  -7   4   5       94.28       77.19      3.45 o
  -6   4   5     9107.12     9077.46     76.10 o
  -5   4   5     1075.50     1106.85     11.09 o
  -4   4   5     3279.45     3153.41     28.46 o
  -3   4   5    10214.86    11001.07    109.46 o
  -2   4   5     4008.77     3862.95     39.01 o
  -1   4   5       11.33       15.56      2.08 o
   0   4   5     1165.09     1155.17     12.25 o
   1   4   5      533.23      601.12      7.86 o
   2   4   5       16.62       20.79      2.03 o
   3   4   5     3378.45     3364.40     28.09 o
   4   4   5     2018.46     2271.24     19.62 o
   5   4   5      182.62      210.03      4.33 o
   6   4   5        2.11        6.95      2.49 o
   7   4   5        6.55        6.47      2.33 o
   8   4   5       28.82       10.81      4.02 o
   9   4   5      815.31      830.47     11.31 o
  10   4   5      992.14     1009.79     15.23 o
  11   4   5      163.90      157.32      7.51 o
  12   4   5      666.57      625.96     14.90 o
  13   4   5       16.81       12.42      9.34 o
  14   4   5      173.77      186.15     11.00 o
  15   4   5        0.46        5.37     11.01 o
  16   4   5      273.36      281.97     15.03 o
  17   4   5        0.49       -6.59     16.78 o
  18   4   5       64.98       34.38     18.22 o
  19   4   5       20.49       -0.26     20.61 o
 -19   5   5        2.93       12.93     35.30 o
 -18   5   5       28.68       66.59     35.95 o
 -17   5   5      246.44      244.15     21.27 o
 -16   5   5      435.32      500.66     22.46 o
 -15   5   5        6.81        7.06      9.78 o
 -14   5   5      115.00      114.63      9.55 o
 -13   5   5       72.34       63.89      9.71 o
 -12   5   5      340.93      301.21     10.27 o
 -11   5   5      885.87      822.27     14.13 o
 -10   5   5        0.30       -7.00      7.00 o
  -9   5   5      146.17      119.57      5.68 o
  -8   5   5        0.25       -4.16      4.16 o
  -7   5   5       20.58        5.90      4.16 o
  -6   5   5      396.72      389.43      7.36 o
  -5   5   5        7.70        3.31      3.82 o
  -4   5   5      640.87      634.42      9.29 o
  -3   5   5      265.07      314.54      7.44 o
  -2   5   5     2020.94     2093.77     23.35 o
  -1   5   5      411.58      469.69      6.86 o
   0   5   5     1897.37     1706.91     19.22 o
   1   5   5       37.66       37.99      3.03 o
   2   5   5     3248.13     3191.70     29.98 o
   3   5   5      183.13      197.94      4.88 o
   4   5   5     7491.29     7496.80     69.52 o
   5   5   5     1233.96     1297.07     13.80 o
   6   5   5     1468.18     1440.50     15.05 o
   7   5   5       73.39       81.08      5.20 o
   8   5   5     2535.27     2535.68     25.52 o
   9   5   5      159.67      161.86      6.51 o
  10   5   5      703.42      754.25     13.19 o
  11   5   5       81.82       70.37      7.16 o
  12   5   5      314.47      313.63     11.00 o
  13   5   5        9.60       -8.53      9.51 o
  14   5   5      114.71      133.95     10.86 o
  15   5   5       13.54       13.31     10.97 o
  16   5   5        3.01        1.25     12.42 o
  17   5   5        1.93      -12.90     18.23 o
  18   5   5        2.22        3.15     16.10 o
  19   5   5       43.33       64.11     19.11 o
 -19   6   5        1.22      -11.12     26.51 o
 -18   6   5        5.16       14.28     25.60 o
 -17   6   5        1.31        0.24     15.60 o
 -16   6   5       89.00      140.11     18.24 o
 -15   6   5       46.97       32.97     11.99 o
 -14   6   5      123.97      134.34     10.88 o
 -13   6   5       70.95       95.31     11.04 o
 -12   6   5      468.28      503.92     13.24 o
 -11   6   5        2.36       -7.09      7.09 o
 -10   6   5      334.83      356.60      9.42 o
  -9   6   5      739.79      706.46     11.11 o
  -8   6   5      198.84      197.21      5.73 o
  -7   6   5      244.74      235.22      8.22 o
  -6   6   5     4715.27     4847.66     58.56 o
  -5   6   5      114.38       91.06      4.60 o
  -4   6   5     1390.78     1411.78     21.38 o
  -3   6   5      466.26      449.28      8.45 o
  -2   6   5     1837.35     1844.08     20.98 o
  -1   6   5        5.59        6.29      2.42 o
   0   6   5      422.42      306.72      6.83 o
   1   6   5     1087.78     1098.84     12.47 o
   2   6   5      440.30      448.25      7.68 o
   3   6   5      101.73       90.52      4.35 o
   4   6   5      682.85      735.75     12.98 o
   5   6   5      206.55      192.94      5.05 o
   6   6   5       17.92        3.44      4.43 o
   7   6   5      128.40      129.98      6.61 o
   8   6   5       79.24       83.97      7.97 o
   9   6   5      327.48      328.75      9.03 o
  10   6   5       41.02       26.03      6.75 o
  11   6   5       27.06        9.02      7.48 o
  12   6   5      248.13      257.11     13.18 o
  13   6   5       19.23       -2.62      9.19 o
  14   6   5      211.82      219.54     19.99 o
  15   6   5       44.65       38.50     14.03 o
  16   6   5      164.99      152.53     16.35 o
  17   6   5        2.93       -1.13     19.07 o
  18   6   5       24.14       26.48     16.73 o
 -18   7   5       72.21       50.40     20.39 o
 -17   7   5       88.42       81.59     16.40 o
 -16   7   5       62.21       72.84     13.40 o
 -15   7   5       59.47       63.70     12.09 o
 -14   7   5       23.28       30.55      9.05 o
 -13   7   5       83.31       56.87      9.28 o
 -12   7   5      198.47      163.64      9.06 o
 -11   7   5      240.58      219.33      8.63 o
 -10   7   5       98.75       78.99     11.42 o
  -9   7   5      856.73      802.98     19.80 o
  -8   7   5       40.34       40.88      7.40 o
  -7   7   5      847.50      792.42     14.78 o
  -6   7   5      140.88      137.22      5.81 o
  -5   7   5     1172.57     1137.68     14.96 o
  -4   7   5      188.31      191.91      6.32 o
  -3   7   5      539.23      558.78      8.85 o
  -2   7   5        4.64        0.98      3.25 o
  -1   7   5       30.83       27.65      3.85 o
   0   7   5     1393.46     1499.92     17.66 o
   1   7   5       69.36       76.80      3.98 o
   2   7   5      246.40      244.14      6.20 o
   3   7   5       18.63       17.04      4.75 o
   4   7   5       63.57       80.28      5.35 o
   5   7   5      234.97      264.74      6.61 o
   6   7   5     2795.87     2928.82     35.96 o
   7   7   5       40.83       78.06     12.70 o
   8   7   5      246.28      288.35     12.44 o
   9   7   5       47.49       41.16     13.27 o
  10   7   5      110.88      119.37     14.99 o
  11   7   5      156.61      120.90     16.43 o
  12   7   5       85.58       89.72     10.07 o
  13   7   5        1.24       -8.42      8.42 o
  14   7   5      173.36      184.79     10.50 o
  15   7   5       14.11       27.54     10.08 o
  16   7   5        0.33        3.17     14.39 o
  17   7   5       37.75       22.58     15.82 o
 -17   8   5        3.26       31.87     23.36 o
 -16   8   5        1.35       35.05     18.09 o
 -15   8   5       76.19       88.23     16.47 o
 -14   8   5       29.39       14.78     14.55 o
 -13   8   5       12.85       -0.49     16.35 o
 -12   8   5       10.38       -1.01     15.04 o
 -11   8   5      117.47      115.33     23.21 o
 -10   8   5      310.62      343.79     17.59 o
  -9   8   5       51.86       31.71     11.89 o
  -8   8   5      286.66      339.25     12.04 o
  -7   8   5        4.31       -5.23      6.81 o
  -6   8   5        5.03       -1.09      6.04 o
  -5   8   5       16.05       10.47      6.58 o
  -4   8   5     1570.73     1703.70     24.24 o
  -3   8   5       32.85       32.43      4.35 o
  -2   8   5      128.36      129.68      7.32 o
  -1   8   5     1298.01     1187.28     16.40 o
   0   8   5       39.38       33.34      5.17 o
   1   8   5     2122.84     2094.59     27.11 o
   2   8   5       71.56       90.28      6.33 o
   3   8   5      885.29      812.44     16.70 o
   4   8   5      646.55      618.53     14.54 o
   5   8   5     1000.23      934.75     24.39 o
   6   8   5      179.53      214.35     13.77 o
   7   8   5     1216.37     1240.99     24.20 o
   8   8   5       14.49      -12.39     13.77 o
   9   8   5      285.11      285.29     15.85 o
  10   8   5       12.86        4.59     14.54 o
  11   8   5       62.08       57.69     17.09 o
  12   8   5        8.89       14.48     18.14 o
  13   8   5        5.28        6.30     45.13 o
  14   8   5        0.66      -32.00     34.65 o
  15   8   5       11.91        3.99     21.26 o
  16   8   5       58.54       42.04     24.27 o
  17   8   5       16.40       18.25     25.96 o
 -17   9   5        0.55       38.19     24.54 o
 -16   9   5       18.90       39.20     18.34 o
 -15   9   5       37.51       40.22     17.91 o
 -14   9   5        0.68       -3.09     15.46 o
 -13   9   5      344.05      389.83     33.68 o
 -12   9   5        4.77        6.24     16.09 o
 -11   9   5      205.68      221.00     18.49 o
 -10   9   5       31.68       14.65     13.39 o
  -9   9   5      562.57      562.68     20.26 o
  -8   9   5       70.08       65.93      7.83 o
  -7   9   5       93.10       88.96     20.69 o
  -6   9   5        0.91        8.66     18.23 o
  -5   9   5        6.24       -5.00      9.42 o
  -4   9   5       53.21       53.12      7.61 o
  -3   9   5     2998.19     3036.27     45.61 o
  -2   9   5       24.61       33.08      5.92 o
  -1   9   5      271.35      286.71      9.51 o
   0   9   5     1187.76     1092.32     15.98 o
   1   9   5      275.46      251.07      9.19 o
   2   9   5     1284.43     1191.51     22.22 o
   3   9   5        1.82        8.73     14.31 o
   4   9   5       19.28       15.47      8.12 o
   5   9   5        0.05       -5.19      7.51 o
   6   9   5        1.06       -0.26     10.67 o
   7   9   5      195.17      178.81     13.01 o
   8   9   5       10.80       33.55     12.81 o
   9   9   5      117.39      116.99     14.10 o
  10   9   5        0.05       -5.04     14.48 o
  11   9   5       72.76       45.89     16.84 o
  12   9   5        0.68      -16.27     17.81 o
  13   9   5       20.12       14.49     19.82 o
  14   9   5        0.03      -10.98     22.50 o
  15   9   5       17.79       36.85     23.44 o
  16   9   5        2.70        1.67     24.49 o
 -16  10   5        3.44       10.04     22.70 o
 -15  10   5       22.91       44.44     27.76 o
 -14  10   5       17.23       46.07     18.37 o
 -13  10   5        4.75       13.27     14.86 o
 -12  10   5       17.87       -4.82     16.45 o
 -11  10   5       27.35       11.21     14.29 o
 -10  10   5       11.77       -4.14     13.04 o
  -9  10   5       41.83       33.62     24.05 o
  -8  10   5       15.82       21.72     22.76 o
  -7  10   5        0.96       -5.95     20.82 o
  -6  10   5       45.50       70.08     21.46 o
  -5  10   5       92.64      115.46     20.04 o
  -4  10   5       94.84       52.88     19.27 o
  -3  10   5       57.01       73.74      7.30 o
  -2  10   5      623.09      546.03     15.45 o
  -1  10   5     1129.42     1196.36     26.59 o
   0  10   5        1.03       -3.81     11.06 o
   1  10   5     1679.38     1568.71     34.60 o
   2  10   5      451.32      473.44     24.18 o
   3  10   5      161.39      186.87     12.40 o
   4  10   5       19.92        2.68     10.74 o
   5  10   5       64.61       90.80     11.95 o
   6  10   5      150.68      150.55     12.67 o
   7  10   5      393.58      418.14     21.98 o
   8  10   5       13.80       24.63     12.87 o
   9  10   5      107.75      109.42     14.83 o
  10  10   5       73.38       71.34     21.92 o
  11  10   5        1.61       16.79     16.56 o
  12  10   5       85.40       90.26     29.35 o
  13  10   5       48.82       42.21     20.04 o
  14  10   5       45.42       53.16     24.24 o
  15  10   5        3.10       -8.73     21.62 o
 -14  11   5        1.40       12.31     17.23 o
 -13  11   5       14.83       29.02     20.22 o
 -12  11   5       59.46       67.32     60.77 o
 -11  11   5       72.26       77.58     28.96 o
 -10  11   5       15.46      -26.51     26.51 o
  -9  11   5       77.77       88.96     26.38 o
  -8  11   5        0.09       14.09     23.92 o
  -7  11   5       48.77      111.07     25.60 o
  -6  11   5       95.31      115.98     24.05 o
  -5  11   5      186.77      207.27     23.92 o
  -4  11   5       10.58       15.13     20.17 o
  -3  11   5       15.93       46.86      9.80 o
  -2  11   5      148.42      127.06     11.87 o
  -1  11   5       46.38       54.62     11.95 o
   0  11   5      217.22      173.31     12.89 o
   1  11   5       73.06       96.87     12.86 o
   2  11   5       27.93       24.62     12.61 o
   3  11   5        3.78        8.12     12.12 o
   4  11   5       54.13       35.13     17.26 o
   5  11   5        0.90        4.08     11.54 o
   6  11   5       99.68       98.89     26.18 o
   7  11   5       94.48      107.91     28.90 o
   8  11   5       35.58        6.53     12.78 o
   9  11   5        6.26      -12.25     13.92 o
  10  11   5       23.72       -7.79     14.91 o
  11  11   5        4.58       24.60     16.43 o
  12  11   5       41.18       63.76     17.49 o
  13  11   5       26.35       14.86     19.66 o
  14  11   5        0.48      -21.20     21.20 o
 -13  12   5       12.84       11.81     23.08 o
 -12  12   5        1.13      -14.20     26.83 o
 -11  12   5       55.07       46.12     21.49 o
 -10  12   5        4.47      -18.88     28.32 o
  -9  12   5       16.65        7.24     27.15 o
  -8  12   5        3.90        9.31     28.06 o
  -7  12   5        1.34      -23.53     26.64 o
  -6  12   5      233.67      265.84     28.19 o
  -5  12   5       54.90       77.19     23.79 o
  -4  12   5       32.68       33.23     22.24 o
  -3  12   5       15.88       21.72     21.98 o
  -2  12   5       65.81       53.93     12.17 o
  -1  12   5       68.99      101.55     27.67 o
   0  12   5       22.63       15.70     21.33 o
   1  12   5       57.15       94.88     13.80 o
   2  12   5       63.51       40.22     13.51 o
   3  12   5       11.52       13.16     13.37 o
   4  12   5       16.06       28.29     12.84 o
   5  12   5      147.58      178.82     40.79 o
   6  12   5       32.18       10.18     16.68 o
   7  12   5        0.41       20.69     25.73 o
   8  12   5       41.91       24.15     12.21 o
   9  12   5      139.59      142.75     30.13 o
  10  12   5       74.30       79.98     34.20 o
  11  12   5       24.90       35.92     15.52 o
  12  12   5       13.77       10.70     16.99 o
  13  12   5        0.16      -13.32     21.98 o
 -11  13   5       41.85      105.75     23.56 o
 -10  13   5       34.93       45.84     22.08 o
  -9  13   5       17.12       22.11     29.22 o
  -8  13   5       42.10       53.53     30.26 o
  -7  13   5        0.11      -26.38     26.38 o
  -6  13   5        6.68       25.73     27.41 o
  -5  13   5        6.58        2.20     25.34 o
  -4  13   5       17.79       10.09     25.08 o
  -3  13   5       12.32       24.44     23.53 o
  -2  13   5       14.04        8.70     12.58 o
  -1  13   5        1.33        3.93     14.10 o
   0  13   5        0.64      -14.35     14.35 o
   1  13   5        4.47       18.18     36.01 o
   2  13   5        4.77       -8.19     14.45 o
   3  13   5        0.73       -7.20     14.45 o
   4  13   5       62.39       47.14     14.12 o
   5  13   5        8.22       17.71     28.19 o
   6  13   5       48.89       44.87     28.70 o
   7  13   5       46.65       17.07     30.13 o
   8  13   5        2.93      -13.58     29.22 o
   9  13   5       19.47        7.37     30.13 o
  10  13   5        0.51       -4.65     33.62 o
  -8  14   5       36.79       25.67     21.56 o
  -7  14   5       12.35       14.48     30.00 o
  -6  14   5       15.03        9.83     28.70 o
  -5  14   5       10.16       47.45     29.48 o
  -4  14   5       22.59       16.42     27.28 o
  -3  14   5       57.20       20.56     27.15 o
  -2  14   5       12.73       -2.84     25.21 o
  -1  14   5        0.40      -15.39     22.11 o
   0  14   5       51.73       36.94     16.07 o
   1  14   5        0.01      -16.36     16.36 o
   2  14   5        2.04      -13.22     15.70 o
   3  14   5        0.24      -13.40     15.16 o
   4  14   5        0.05      -27.93     27.93 o
   5  14   5        0.00      -29.48     29.48 o
   6  14   5        6.19        0.52     30.51 o
   7  14   5        9.54       59.35     32.97 o
   8  14   5       24.27       39.82     34.78 o
  -5  15   5        0.04      -13.05     21.21 o
  -4  15   5       58.80       29.74     28.96 o
  -3  15   5       11.18       21.59     27.54 o
  -2  15   5        0.14        1.29     26.64 o
  -1  15   5        8.77       13.09     15.08 o
   0  15   5        6.87       -3.86     16.48 o
   1  15   5        6.06       -2.55     16.88 o
   2  15   5        1.58        9.70     16.56 o
   3  15   5        6.24       -5.56     30.26 o
   4  15   5       22.27       23.53     29.74 o
   5  15   5       11.80      -25.60     31.68 o
 -20   0   6        9.52       46.68     42.41 o
 -18   0   6       21.72       21.59     35.69 o
 -16   0   6       63.89       79.78     31.42 o
 -14   0   6     1216.09     1078.49     44.35 o
 -12   0   6     3400.44     3189.13     96.78 o
 -10   0   6       60.35       41.89     10.03 o
  -8   0   6     1516.11     1451.26     32.88 o
  -6   0   6     2552.08     2293.13     28.63 o
  -4   0   6     4461.23     4218.81     50.61 o
  -2   0   6    12856.02    13304.27    142.92 o
   0   0   6     2375.81     2334.96     23.72 o
   2   0   6     8083.18     8609.98     78.91 o
   4   0   6      348.00      255.50      5.65 o
   6   0   6      139.93      146.37      5.37 o
   8   0   6        8.67        9.23      5.10 o
  10   0   6        1.32        1.90      6.25 o
  12   0   6        9.43       19.50      8.55 o
  14   0   6      208.49      257.95     30.00 o
  16   0   6     1541.16     1761.71     69.05 o
  18   0   6       24.15       69.05     40.21 o
  20   0   6        3.87       -8.02     44.48 o
 -20   1   6       23.66       37.37     43.19 o
 -19   1   6       65.03      109.06     31.42 o
 -18   1   6      222.66      252.08     27.86 o
 -17   1   6        0.48      -28.78     37.50 o
 -16   1   6      248.76      244.64     22.81 o
 -15   1   6       13.74       12.62     30.58 o
 -14   1   6      999.34     1025.38     31.48 o
 -13   1   6       57.10       55.96     12.04 o
 -12   1   6     1180.27     1172.56     16.95 o
 -11   1   6      388.51      402.56     11.22 o
 -10   1   6     3303.59     3190.34     31.66 o
  -9   1   6      780.68      750.44      9.40 o
  -8   1   6        5.79        9.42      3.20 o
  -7   1   6       60.75       63.73      3.13 o
  -6   1   6      148.51      211.65      4.49 o
  -5   1   6    15755.21    16615.45    145.93 o
  -4   1   6       99.99      114.87      2.33 o
  -3   1   6       13.86       12.23      1.53 o
  -2   1   6     6247.81     6418.30     49.15 o
  -1   1   6      987.37      987.60      7.93 o
   0   1   6      335.35      301.03      3.33 o
   1   1   6     1349.86     1252.36      9.31 o
   2   1   6     1572.29     1660.76     11.97 o
   3   1   6     6640.38     6941.09     48.18 o
   4   1   6    15607.27    16016.14    124.81 o
   5   1   6      268.09      327.40      4.58 o
   6   1   6     5303.18     5510.06     49.40 o
   7   1   6      369.09      419.16      6.63 o
   8   1   6     5590.86     5593.81     57.28 o
   9   1   6      632.09      636.64     10.22 o
  10   1   6     2170.92     2144.27     24.19 o
  11   1   6       76.71       59.97      7.00 o
  12   1   6     1452.01     1460.53     20.12 o
  13   1   6       20.65        1.10      9.61 o
  14   1   6      534.03      560.79     19.52 o
  15   1   6        1.40      -12.53     20.20 o
  16   1   6       78.72      112.08     26.25 o
  17   1   6       25.81       23.86     25.12 o
  18   1   6        1.30      -14.93     36.14 o
  19   1   6        9.85        1.31     29.97 o
  20   1   6       15.06       26.59     31.09 o
 -20   2   6       11.73       46.81     29.50 o
 -19   2   6       13.79       30.77     26.19 o
 -18   2   6        7.76       24.47     25.32 o
 -17   2   6       42.30       41.20     27.67 o
 -16   2   6        1.68       23.39     20.80 o
 -15   2   6      510.13      539.53     27.20 o
 -14   2   6      295.33      268.72     15.13 o
 -13   2   6      121.15      116.63     16.96 o
 -12   2   6      279.00      270.25      9.22 o
 -11   2   6      577.52      543.46     10.05 o
 -10   2   6     4262.66     4260.44     41.51 o
  -9   2   6       25.99       10.27      3.80 o
  -8   2   6     2275.75     2124.52     20.38 o
  -7   2   6      800.13      907.39     10.08 o
  -6   2   6     1614.44     1455.24     14.25 o
  -5   2   6       45.35       75.14      2.77 o
  -4   2   6     2434.49     2382.20     20.69 o
  -3   2   6     1163.08     1111.78      9.78 o
  -2   2   6     5358.19     5211.81     43.85 o
  -1   2   6       10.34       14.75      2.18 o
   0   2   6     2621.82     2702.81     20.83 o
   1   2   6      694.81      768.74      5.71 o
   2   2   6      405.28      313.41      3.69 o
   3   2   6     3388.77     3393.26     33.91 o
   4   2   6     4550.94     4890.55     37.17 o
   5   2   6     1701.23     1720.91     16.41 o
   6   2   6     2415.81     2607.17     24.16 o
   7   2   6       37.40       24.76      3.63 o
   8   2   6        1.21        0.68      3.92 o
   9   2   6      285.70      271.09      6.54 o
  10   2   6      183.45      192.92      6.18 o
  11   2   6      614.47      569.89     11.78 o
  12   2   6       25.30       18.45      7.83 o
  13   2   6      373.14      360.99     11.26 o
  14   2   6        4.45        6.69     12.47 o
  15   2   6       98.99       89.75     14.22 o
  16   2   6      240.87      267.85     16.48 o
  17   2   6       35.69       46.43     25.13 o
  18   2   6       56.36       74.14     28.36 o
  19   2   6        2.37       13.97     30.16 o
  20   2   6        1.11       37.76     46.68 o
 -20   3   6        0.71       35.43     44.35 o
 -19   3   6        5.02       25.58     26.29 o
 -18   3   6       55.92      101.73     26.00 o
 -17   3   6        3.22        1.53     22.56 o
 -16   3   6      348.57      327.38     24.32 o
 -15   3   6       18.10       26.13     11.70 o
 -14   3   6       89.67       79.13     11.11 o
 -13   3   6       36.13       25.35     10.64 o
 -12   3   6     1090.37     1075.14     18.49 o
 -11   3   6     2893.27     2930.40     46.89 o
 -10   3   6     1270.56     1289.52     14.96 o
  -9   3   6      627.94      629.60      8.83 o
  -8   3   6      184.17      185.07      4.50 o
  -7   3   6     1723.86     1723.05     17.83 o
  -6   3   6      117.11       87.29      3.38 o
  -5   3   6     9237.80     9154.46     85.90 o
  -4   3   6      256.14      325.83      4.99 o
  -3   3   6      901.05      896.21      9.62 o
  -2   3   6      474.62      504.17      5.81 o
  -1   3   6     3020.93     3019.44     28.53 o
   0   3   6       67.26       33.20      1.82 o
   1   3   6     2185.85     2151.65     17.44 o
   2   3   6     6539.50     7463.41     55.56 o
   3   3   6      782.55      693.21      6.28 o
   4   3   6     1629.85     1661.15     14.14 o
   5   3   6     2253.83     2470.47     22.74 o
   6   3   6     2027.82     2057.85     19.44 o
   7   3   6      413.50      434.55      7.42 o
   8   3   6     1890.75     2013.85     21.01 o
   9   3   6      151.00      153.24      5.54 o
  10   3   6     1016.62      994.99     13.69 o
  11   3   6      307.96      261.73      9.93 o
  12   3   6       75.28       73.35      8.75 o
  13   3   6      165.74      161.04      9.99 o
  14   3   6        6.53       -1.88      9.61 o
  15   3   6       31.34       37.34     12.02 o
  16   3   6       11.08        8.80     16.86 o
  17   3   6       21.58       34.39     16.70 o
  18   3   6        0.34      -16.40     16.40 o
  19   3   6       21.20       42.63     28.71 o
 -19   4   6       40.77       74.95     28.77 o
 -18   4   6        2.30       49.26     30.06 o
 -17   4   6      140.38      198.12     27.80 o
 -16   4   6        1.39      -20.74     20.74 o
 -15   4   6      683.93      695.92     17.85 o
 -14   4   6        1.17       -9.37      9.37 o
 -13   4   6      212.18      217.37     10.11 o
 -12   4   6       26.24       10.59      8.09 o
 -11   4   6      444.81      475.42     13.55 o
 -10   4   6       47.21       22.59      6.13 o
  -9   4   6      506.05      443.36      8.20 o
  -8   4   6       23.79       15.74      3.36 o
  -7   4   6       92.62       91.09      3.67 o
  -6   4   6      658.01      707.27      8.42 o
  -5   4   6      107.47      117.41      3.33 o
  -4   4   6        4.13        9.76      2.35 o
  -3   4   6      519.24      515.45      6.62 o
  -2   4   6        2.66        9.34      2.52 o
  -1   4   6     7317.62     7610.84     70.43 o
   0   4   6      953.05     1178.78     12.69 o
   1   4   6     2373.98     2370.91     22.35 o
   2   4   6      693.04      755.98      7.92 o
   3   4   6     2851.22     2641.45     23.65 o
   4   4   6     2554.36     2761.34     26.62 o
   5   4   6     2175.29     2060.98     20.44 o
   6   4   6      754.51      815.94     10.68 o
   7   4   6     2484.25     2448.63     24.64 o
   8   4   6       16.69       16.82      4.24 o
   9   4   6      679.64      658.74     10.00 o
  10   4   6        3.22       -5.99      5.99 o
  11   4   6      362.02      366.65     10.39 o
  12   4   6      143.43      134.44     11.43 o
  13   4   6      535.18      529.40     14.83 o
  14   4   6        1.70        0.84     10.12 o
  15   4   6      443.96      438.79     13.92 o
  16   4   6        5.48        8.45     13.11 o
  17   4   6       76.04       53.35     17.67 o
  18   4   6        7.88       -4.36     26.25 o
  19   4   6       34.73        8.53     23.92 o
 -19   5   6        0.00       89.48     36.72 o
 -18   5   6        9.87       20.30     35.56 o
 -17   5   6        0.76        3.55     19.33 o
 -16   5   6        5.40        4.80     12.12 o
 -15   5   6        1.81       10.08      9.84 o
 -14   5   6      101.42       82.07     10.59 o
 -13   5   6      416.58      413.02     12.80 o
 -12   5   6      192.70      169.44      9.58 o
 -11   5   6      300.90      296.54      9.06 o
 -10   5   6        8.62       -6.06      6.06 o
  -9   5   6     2559.41     2580.36     28.18 o
  -8   5   6       94.95       94.96      4.74 o
  -7   5   6     5216.62     5241.91     53.55 o
  -6   5   6      101.29       95.98      4.43 o
  -5   5   6     2277.07     2145.35     21.37 o
  -4   5   6       13.57       10.84      3.70 o
  -3   5   6     1752.54     1716.91     20.07 o
  -2   5   6       10.25        2.76      2.38 o
  -1   5   6     1033.53      999.63     11.42 o
   0   5   6      348.15      407.22      6.06 o
   1   5   6      665.65      671.97      8.30 o
   2   5   6       19.17       29.52      3.42 o
   3   5   6     1669.15     1730.59     16.28 o
   4   5   6      799.79      840.31     10.23 o
   5   5   6     3356.44     3533.44     35.16 o
   6   5   6        2.95       -1.46      3.22 o
   7   5   6       26.92       24.14      3.47 o
   8   5   6      238.87      250.65      7.62 o
   9   5   6        0.19       -5.59      5.59 o
  10   5   6       32.10       15.23      6.30 o
  11   5   6      202.36      173.95      7.95 o
  12   5   6        1.12        3.88      9.14 o
  13   5   6        7.34        0.43      9.54 o
  14   5   6       95.42       71.30     10.78 o
  15   5   6        1.99       13.78     11.39 o
  16   5   6        5.83        2.03     12.79 o
  17   5   6       33.47        9.26     15.50 o
  18   5   6       30.26       40.78     16.77 o
  19   5   6        4.09        7.74     18.96 o
 -19   6   6      117.43      113.40     28.58 o
 -18   6   6        2.55       -2.86     20.61 o
 -17   6   6       92.12      112.92     16.30 o
 -16   6   6       38.25       28.78     11.68 o
 -15   6   6      240.03      256.91     13.80 o
 -14   6   6       26.83       50.69     25.63 o
 -13   6   6      183.30      202.46     11.87 o
 -12   6   6      157.68      132.46      8.78 o
 -11   6   6      370.53      389.56     11.52 o
 -10   6   6       59.01       45.93      6.94 o
  -9   6   6        3.21       12.04      5.25 o
  -8   6   6       76.93       60.60      4.83 o
  -7   6   6        4.04       -3.55      3.55 o
  -6   6   6     2687.80     2655.28     33.47 o
  -5   6   6      191.47      221.80      6.04 o
  -4   6   6       10.04        5.54      4.07 o
  -3   6   6      116.76      107.42      6.21 o
  -2   6   6     2254.89     2327.25     26.15 o
  -1   6   6      240.20      183.62      4.46 o
   0   6   6      259.65      278.49      6.25 o
   1   6   6     1096.47      979.70     12.43 o
   2   6   6      872.45     1001.95     11.79 o
   3   6   6     1650.88     1596.24     17.50 o
   4   6   6      605.12      576.48      9.33 o
   5   6   6      755.46      779.38     14.53 o
   6   6   6      130.18      147.70      5.49 o
   7   6   6      898.31      883.00     15.94 o
   8   6   6      136.27      129.09     10.06 o
   9   6   6     1239.34     1287.93     19.27 o
  10   6   6        1.54       -6.89      6.89 o
  11   6   6      965.19     1005.53     17.56 o
  12   6   6        0.23       -1.67      8.06 o
  13   6   6       70.85       58.76      9.70 o
  14   6   6       99.87      120.96     15.95 o
  15   6   6       16.14        9.81     14.09 o
  16   6   6       23.01       19.88     15.33 o
  17   6   6       21.06       21.26     19.64 o
  18   6   6       18.29       55.21     16.74 o
 -18   7   6        6.06       -4.34     35.82 o
 -17   7   6        3.21       11.57     26.70 o
 -16   7   6      111.81      108.27     13.48 o
 -15   7   6        3.38       -3.98     12.01 o
 -14   7   6       85.11       77.11     10.26 o
 -13   7   6      193.23      210.92     10.70 o
 -12   7   6        1.40       -8.13      8.13 o
 -11   7   6       12.52       12.20      7.25 o
 -10   7   6        1.23       -8.69      9.03 o
  -9   7   6     2471.63     2369.96     41.00 o
  -8   7   6      615.38      605.16     18.49 o
  -7   7   6      583.13      647.25     13.46 o
  -6   7   6       14.75       20.64      6.07 o
  -5   7   6      121.65      142.75      5.46 o
  -4   7   6      106.83       83.35      7.43 o
  -3   7   6     1299.96     1308.66     16.20 o
  -2   7   6        2.50        0.43      3.99 o
  -1   7   6      923.87      953.61     13.73 o
   0   7   6      949.79      951.73     12.59 o
   1   7   6      385.16      430.66      8.56 o
   2   7   6      812.19      752.33     12.03 o
   3   7   6     1448.71     1518.48     23.30 o
   4   7   6      224.39      219.50      7.32 o
   5   7   6       82.86       69.82      7.12 o
   6   7   6      175.06      192.68      6.62 o
   7   7   6     1810.69     1872.77     28.64 o
   8   7   6      707.73      656.77     18.40 o
   9   7   6        3.34      -13.60     13.60 o
  10   7   6        6.79       -6.04     26.64 o
  11   7   6      207.09      204.84     32.97 o
  12   7   6      416.95      441.57     21.92 o
  13   7   6       36.29       12.45      8.45 o
  14   7   6      251.13      243.45     14.19 o
  15   7   6       15.86        3.76      9.89 o
  16   7   6       12.60       16.82     14.78 o
  17   7   6       35.75       30.83     15.41 o
 -17   8   6       10.40       16.95     18.83 o
 -16   8   6       18.30       17.68     11.18 o
 -15   8   6        1.91       -5.84     16.01 o
 -14   8   6        6.21       10.84     18.38 o
 -13   8   6      241.63      277.13     19.46 o
 -12   8   6       30.23       61.21     16.27 o
 -11   8   6        6.04       14.78     14.34 o
 -10   8   6       29.72       44.62     13.69 o
  -9   8   6       11.00       15.69     13.45 o
  -8   8   6       22.38       34.82     11.22 o
  -7   8   6       38.76       36.21      7.49 o
  -6   8   6      528.18      489.32     12.73 o
  -5   8   6       81.31       77.20      6.90 o
  -4   8   6     1574.69     1550.07     22.66 o
  -3   8   6      527.18      511.55     10.24 o
  -2   8   6      791.66      767.52     13.73 o
  -1   8   6       71.23       77.22      5.49 o
   0   8   6      357.68      364.40      9.21 o
   1   8   6      373.89      344.87      9.36 o
   2   8   6      573.98      581.89     11.15 o
   3   8   6      460.79      494.22     27.14 o
   4   8   6      281.54      274.60     13.55 o
   5   8   6       17.92       19.42      7.85 o
   6   8   6       75.16       53.02     10.79 o
   7   8   6       81.24      109.40     12.99 o
   8   8   6        7.90       10.02     12.48 o
   9   8   6      427.95      432.44     20.25 o
  10   8   6        5.18       -2.65     15.44 o
  11   8   6       23.61       26.60     16.32 o
  12   8   6       39.91       10.02     18.38 o
  13   8   6       15.34        5.73     24.50 o
  14   8   6        0.33       -8.42     20.40 o
  15   8   6        1.63       -1.09     21.99 o
  16   8   6       24.80       37.92     39.31 o
  17   8   6        0.57      -16.45     24.73 o
 -16   9   6       24.13       10.95     27.59 o
 -15   9   6        0.20       -9.32     16.64 o
 -14   9   6      103.17      123.02     16.14 o
 -13   9   6        8.14       28.41     18.88 o
 -12   9   6       46.46       46.60     32.65 o
 -11   9   6       28.62       20.16     14.73 o
 -10   9   6        1.34      -13.45     13.45 o
  -9   9   6       47.00       30.78     12.92 o
  -8   9   6      353.22      358.93     36.46 o
  -7   9   6        7.76        0.46      7.37 o
  -6   9   6      468.03      423.65     12.48 o
  -5   9   6      234.29      158.41      6.81 o
  -4   9   6      636.50      619.82     12.54 o
  -3   9   6       28.04       40.50      6.21 o
  -2   9   6       10.05       -0.53      6.08 o
  -1   9   6       17.04       26.11      6.42 o
   0   9   6       11.92        2.54      6.38 o
   1   9   6      448.52      471.28     13.01 o
   2   9   6       95.93       98.52      8.40 o
   3   9   6        0.89        8.22      8.03 o
   4   9   6        7.08       -0.08     13.51 o
   5   9   6       23.92        1.86     10.74 o
   6   9   6      387.29      391.98     17.78 o
   7   9   6       28.68       27.22     12.47 o
   8   9   6      233.58      279.41     15.84 o
   9   9   6       21.72       34.34     14.63 o
  10   9   6      151.97      148.13     16.56 o
  11   9   6       82.26       67.97     17.36 o
  12   9   6       98.13      130.42     21.27 o
  13   9   6       57.48       65.69     20.72 o
  14   9   6       79.53       79.98     22.58 o
  15   9   6       37.38        9.96     23.31 o
  16   9   6       57.10       65.95     24.40 o
 -15  10   6        1.18       15.42     17.20 o
 -14  10   6       33.99       35.71     17.19 o
 -13  10   6        0.15        7.61     17.78 o
 -12  10   6        6.16      -14.09     16.61 o
 -11  10   6       76.51      120.73     15.85 o
 -10  10   6       85.53      102.86     14.23 o
  -9  10   6        0.59       -1.42     16.49 o
  -8  10   6      105.28      105.12     24.18 o
  -7  10   6       66.32       64.91     22.11 o
  -6  10   6      412.67      382.60     27.15 o
  -5  10   6        5.75       17.20     20.43 o
  -4  10   6      944.96      989.31     36.22 o
  -3  10   6      137.22      129.18      7.75 o
  -2  10   6       64.04       69.36      8.40 o
  -1  10   6      474.88      435.61     14.02 o
   0  10   6       45.01       50.06      8.73 o
   1  10   6       76.37       72.12     11.60 o
   2  10   6      562.03      666.66     21.77 o
   3  10   6        0.37       -7.86     11.56 o
   4  10   6       93.43      106.91     12.29 o
   5  10   6       98.76      107.11     17.26 o
   6  10   6        4.57        3.74     12.00 o
   7  10   6      103.84       72.59     13.20 o
   8  10   6      101.90      118.54     14.51 o
   9  10   6       51.95       80.96     33.94 o
  10  10   6       19.58       25.94     15.61 o
  11  10   6       39.37       42.16     17.02 o
  12  10   6       22.68       24.76     22.69 o
  13  10   6        4.55       21.56     19.70 o
  14  10   6       14.35       18.53     22.15 o
  15  10   6        1.55      -20.00     23.07 o
 -14  11   6       17.64       57.94     37.46 o
 -13  11   6       62.91       82.14     16.17 o
 -12  11   6       16.75        9.96     29.87 o
 -11  11   6        0.50       20.30     29.48 o
 -10  11   6      109.43      132.40     29.09 o
  -9  11   6        3.18       -7.50     25.60 o
  -8  11   6       42.61       49.26     25.08 o
  -7  11   6      192.50      179.21     25.21 o
  -6  11   6        5.67       24.44     21.46 o
  -5  11   6       98.95       42.80     22.50 o
  -4  11   6       96.48       97.49     21.85 o
  -3  11   6      207.23      170.69     11.82 o
  -2  11   6        4.87       23.78     11.71 o
  -1  11   6      153.49      143.27     17.97 o
   0  11   6       44.12       12.50     13.12 o
   1  11   6        3.10      -11.49     12.10 o
   2  11   6        7.25       10.20     12.47 o
   3  11   6        1.00      -13.38     13.38 o
   4  11   6       43.56       60.21     18.75 o
   5  11   6       10.85       21.89     22.56 o
   6  11   6        3.51       21.98     13.16 o
   7  11   6        0.92       -4.02     13.19 o
   8  11   6       54.72       63.49     14.48 o
   9  11   6        0.18       -9.23     21.92 o
  10  11   6        6.12       16.35     16.26 o
  11  11   6        3.89       -2.75     18.30 o
  12  11   6        2.75       -1.73     18.92 o
  13  11   6        3.35        9.62     22.82 o
  14  11   6        2.45        9.96     21.82 o
 -13  12   6        1.92       -3.81     22.98 o
 -12  12   6        2.18       10.56     21.51 o
 -11  12   6        0.72       -4.40     30.77 o
 -10  12   6        0.57       16.94     29.61 o
  -9  12   6        0.91       39.05     28.45 o
  -8  12   6       41.13       73.70     28.83 o
  -7  12   6        4.90        3.49     24.70 o
  -6  12   6       23.55       31.42     25.73 o
  -5  12   6       29.27       39.18     24.05 o
  -4  12   6       34.13       46.42     22.50 o
  -3  12   6       16.54       21.25     11.28 o
  -2  12   6       56.40       93.89     12.51 o
  -1  12   6        8.13        0.80     15.45 o
   0  12   6      142.75      161.62     14.84 o
   1  12   6      441.38      389.81     18.99 o
   2  12   6        3.47        8.01     13.86 o
   3  12   6      142.81      146.35     14.83 o
   4  12   6       17.06       -6.12     13.37 o
   5  12   6       11.66        8.92     13.39 o
   6  12   6       63.27       83.96     13.78 o
   7  12   6       12.30       15.28     13.69 o
   8  12   6       28.70        8.30     13.92 o
   9  12   6       36.63       27.61     14.65 o
  10  12   6        7.00       -8.95     16.55 o
  11  12   6        2.75       17.63     16.81 o
  12  12   6        7.75      -10.77     17.89 o
 -10  13   6        3.34        3.23     31.16 o
  -9  13   6       48.28       39.57     32.20 o
  -8  13   6        3.04       24.70     30.64 o
  -7  13   6       14.03        7.11     29.22 o
  -6  13   6       44.99       68.01     27.93 o
  -5  13   6        2.95      -25.47     25.47 o
  -4  13   6        0.03      -24.05     24.05 o
  -3  13   6       83.09       85.85     23.79 o
  -2  13   6        0.22       -0.68     16.68 o
  -1  13   6      142.80      153.68     15.13 o
   0  13   6       45.11       64.24     15.43 o
   1  13   6       14.80       13.01     24.83 o
   2  13   6       11.70        8.22     15.13 o
   3  13   6        7.49       -2.12     14.97 o
   4  13   6        2.71      -14.26     14.26 o
   5  13   6        0.15      -14.17     14.17 o
   6  13   6       18.38       24.94     14.10 o
   7  13   6        3.16       30.26     30.64 o
   8  13   6        3.01      -21.08     29.74 o
   9  13   6        1.36       12.41     30.77 o
  10  13   6        6.85      -31.29     31.29 o
  -8  14   6        7.62      -25.21     29.74 o
  -7  14   6        2.43       12.93     31.29 o
  -6  14   6        1.63        9.05     29.74 o
  -5  14   6        0.01      -16.16     29.48 o
  -4  14   6        0.01       33.36     27.80 o
  -3  14   6      107.51      162.40     28.70 o
  -2  14   6        2.16      -13.09     13.09 o
  -1  14   6       52.10       48.25     15.47 o
   0  14   6        0.91       25.71     23.79 o
   1  14   6        7.61       17.79     16.66 o
   2  14   6        4.64      -10.41     16.23 o
   3  14   6       18.98       12.77     16.17 o
   4  14   6        3.50       -6.91     15.23 o
   5  14   6       18.12       21.21     30.90 o
   6  14   6       25.42      -30.64     30.64 o
   7  14   6        1.24       27.28     33.62 o
  -4  15   6        1.56       12.93     29.61 o
  -3  15   6        5.18      -12.80     28.06 o
  -2  15   6        6.01       -7.24     27.67 o
  -1  15   6       99.57      135.84     16.81 o
   0  15   6        6.22       12.30     26.25 o
   1  15   6       28.89       49.66     17.76 o
   2  15   6        0.58       10.54     17.58 o
   3  15   6        0.12      -14.64     17.08 o
   4  15   6       21.81       27.54     30.90 o
 -19   0   7       36.67        1.55     39.05 o
 -17   0   7      242.74      205.20     33.10 o
 -15   0   7     1167.41     1195.25     49.26 o
 -13   0   7      274.02      279.93     26.12 o
 -11   0   7      605.92      604.94     16.23 o
  -9   0   7     2234.14     2008.09     41.96 o
  -7   0   7      286.61      264.94     13.53 o
  -5   0   7     5768.77     5801.04     69.35 o
  -3   0   7      418.85      474.14      7.71 o
  -1   0   7     1181.15     1179.61     13.90 o
   1   0   7     1485.17     1823.70     17.64 o
   3   0   7       82.00       75.25      2.93 o
   5   0   7    11185.97    11460.22    151.89 o
   7   0   7      276.34      230.37      8.18 o
   9   0   7     2739.89     2740.63     39.15 o
  11   0   7      475.20      486.14     13.00 o
  13   0   7      971.57      918.03     43.44 o
  15   0   7      195.79      178.43     31.81 o
  17   0   7      575.20      627.10     46.29 o
  19   0   7       52.91       20.30     43.44 o
 -20   1   7        8.42       21.63     29.65 o
 -19   1   7      158.80      190.97     29.00 o
 -18   1   7       53.01       41.54     64.97 o
 -17   1   7       29.05       45.35     23.95 o
 -16   1   7       72.96       81.54     22.41 o
 -15   1   7       34.18       38.65     19.70 o
 -14   1   7       32.86       42.07     18.91 o
 -13   1   7        7.94       -3.27     11.35 o
 -12   1   7      346.19      286.30     10.55 o
 -11   1   7      263.99      210.44      6.94 o
 -10   1   7      178.06      179.90      5.24 o
  -9   1   7      216.37      220.47      6.25 o
  -8   1   7     2055.26     2102.85     20.26 o
  -7   1   7     6167.02     6300.88     56.29 o
  -6   1   7      418.53      399.04      6.00 o
  -5   1   7    16620.07    17711.73    147.77 o
  -4   1   7      531.90      563.05      6.17 o
  -3   1   7     3894.59     3735.74     31.83 o
  -2   1   7       13.09       11.00      2.02 o
  -1   1   7    15793.35    15963.23    126.60 o
   0   1   7     4874.19     5064.91     40.14 o
   1   1   7     4186.84     4119.31     28.90 o
   2   1   7      428.23      472.41      4.58 o
   3   1   7      460.93      364.79      7.12 o
   4   1   7     2904.59     2938.92     21.88 o
   5   1   7      572.75      582.95      6.97 o
   6   1   7      712.64      771.59      9.07 o
   7   1   7     3539.14     3521.77     34.38 o
   8   1   7      397.21      383.21      7.38 o
   9   1   7      628.40      615.84     10.24 o
  10   1   7       37.66       31.20      5.94 o
  11   1   7      155.57      139.65      9.56 o
  12   1   7      241.77      270.50      8.60 o
  13   1   7       25.39       21.25     10.05 o
  14   1   7      326.98      346.70     16.87 o
  15   1   7       31.38       48.58     31.29 o
  16   1   7       81.10      123.06     25.50 o
  17   1   7        2.79      -25.37     25.37 o
  18   1   7        0.82        9.48     27.38 o
  19   1   7       16.57       15.90     29.30 o
  20   1   7       10.74      -27.78     30.88 o
 -20   2   7        9.08       21.03     28.25 o
 -19   2   7       49.62       58.95     27.72 o
 -18   2   7       24.48       41.29     24.35 o
 -17   2   7      241.82      238.43     25.66 o
 -16   2   7       54.58       58.78     22.16 o
 -15   2   7      502.65      489.42     43.44 o
 -14   2   7      154.00      141.91     14.21 o
 -13   2   7      171.33      155.27     13.07 o
 -12   2   7      721.73      672.26     14.42 o
 -11   2   7      807.09      820.34     13.35 o
 -10   2   7        5.62        2.35      5.22 o
  -9   2   7     1987.96     1908.60     18.86 o
  -8   2   7      935.55      921.80     10.52 o
  -7   2   7       47.40       36.17      3.20 o
  -6   2   7     2697.71     2627.02     23.06 o
  -5   2   7     2086.54     2129.87     18.88 o
  -4   2   7     2583.36     2586.17     22.45 o
  -3   2   7     1246.57     1335.81     12.17 o
  -2   2   7     4630.41     4826.86     40.75 o
  -1   2   7     1243.21     1292.52     11.08 o
   0   2   7     5919.70     5999.28     42.20 o
   1   2   7      446.71      481.82      4.37 o
   2   2   7       38.36       74.71      2.43 o
   3   2   7     5183.88     5275.72     36.89 o
   4   2   7     3730.70     3967.49     33.49 o
   5   2   7      367.81      301.87      5.57 o
   6   2   7     2046.48     2128.51     21.58 o
   7   2   7      185.18      179.83      4.81 o
   8   2   7     1022.14      999.33     15.07 o
   9   2   7      175.51      174.30      5.79 o
  10   2   7      138.28      151.80      7.32 o
  11   2   7      691.10      650.92     12.76 o
  12   2   7       46.51       57.86      8.14 o
  13   2   7      542.43      529.35     14.45 o
  14   2   7        6.25       26.94     15.15 o
  15   2   7      254.32      267.01     16.31 o
  16   2   7      142.74      163.45     15.95 o
  17   2   7      175.35      221.60     37.69 o
  18   2   7       10.40      -27.99     27.99 o
  19   2   7       86.89       86.76     36.20 o
 -20   3   7        4.85       43.44     41.76 o
 -19   3   7        7.22       48.58     27.74 o
 -18   3   7      140.68      126.60     25.34 o
 -17   3   7        0.13      -22.44     22.44 o
 -16   3   7      363.57      363.10     25.13 o
 -15   3   7      102.31      112.22     21.09 o
 -14   3   7      629.17      598.08     18.28 o
 -13   3   7        1.02       -9.59      9.75 o
 -12   3   7       76.23      104.17      8.20 o
 -11   3   7       21.50       14.78      6.47 o
 -10   3   7     2594.47     2527.30     25.96 o
  -9   3   7        7.03        2.02      4.02 o
  -8   3   7      206.64      201.45      4.75 o
  -7   3   7     3437.84     3419.37     31.41 o
  -6   3   7      825.49      849.79     10.13 o
  -5   3   7     1175.97      973.33     10.91 o
  -4   3   7      170.12      183.02      4.28 o
  -3   3   7       33.93       16.57      2.42 o
  -2   3   7        8.88       17.37      2.62 o
  -1   3   7     3204.57     3192.03     25.84 o
   0   3   7        7.75       10.39      2.29 o
   1   3   7    10184.87    10524.16     81.90 o
   2   3   7      116.84      138.65      2.50 o
   3   3   7       63.67       43.63      2.11 o
   4   3   7     1147.03     1138.71     10.97 o
   5   3   7       68.11      104.98      3.46 o
   6   3   7      625.00      661.91      8.34 o
   7   3   7        4.92       16.03      6.18 o
   8   3   7      752.38      804.09     12.52 o
   9   3   7      507.18      506.22      9.13 o
  10   3   7     1539.58     1556.12     22.09 o
  11   3   7       14.76        2.29      7.61 o
  12   3   7      859.27      884.55     17.16 o
  13   3   7       11.34        6.02      8.99 o
  14   3   7      695.20      707.42     17.22 o
  15   3   7        1.82      -17.86     17.86 o
  16   3   7      103.66      108.43     22.42 o
  17   3   7       73.28       90.01     17.02 o
  18   3   7       41.45       33.48     16.85 o
  19   3   7        5.28      -21.39     39.82 o
 -19   4   7       30.91       70.81     26.94 o
 -18   4   7       33.89       85.05     25.88 o
 -17   4   7       10.25       41.25     22.87 o
 -16   4   7       19.07       13.61     26.64 o
 -15   4   7        9.09        9.96     12.10 o
 -14   4   7      151.92      147.99     12.36 o
 -13   4   7       20.73       11.70      9.24 o
 -12   4   7      562.61      522.79     17.41 o
 -11   4   7      235.43      234.01      9.12 o
 -10   4   7     2183.02     2131.47     26.21 o
  -9   4   7       29.00       25.56      3.67 o
  -8   4   7     2336.41     2245.37     23.38 o
  -7   4   7       69.95       82.67      4.10 o
  -6   4   7     4200.98     4002.37     36.27 o
  -5   4   7      316.74      300.77      5.48 o
  -4   4   7     1455.41     1416.64     14.63 o
  -3   4   7      716.48      765.55      8.34 o
  -2   4   7     3258.59     3177.85     35.23 o
  -1   4   7        0.52        3.01      1.72 o
   0   4   7     7874.82     7742.93     71.06 o
   1   4   7      357.80      426.39      5.79 o
   2   4   7     7899.77     8200.78     67.09 o
   3   4   7     1132.37     1116.37     16.76 o
   4   4   7    10560.14    10850.12    124.03 o
   5   4   7     1753.62     1851.63     18.68 o
   6   4   7      353.60      312.92      6.17 o
   7   4   7        3.27       -2.48      3.87 o
   8   4   7     1022.99     1066.32     12.97 o
   9   4   7       43.04       35.09      5.95 o
  10   4   7      698.14      708.81     20.20 o
  11   4   7      592.73      522.83     13.67 o
  12   4   7      102.76      130.46      9.83 o
  13   4   7        0.46        6.90      9.48 o
  14   4   7       13.32       15.13     10.16 o
  15   4   7      135.26      153.39     11.99 o
  16   4   7        0.77        7.64     13.32 o
  17   4   7       11.67       35.28     17.34 o
  18   4   7       37.59       50.90     20.91 o
  19   4   7        0.20       -7.20     27.15 o
 -19   5   7       28.33       -4.40     38.40 o
 -18   5   7      120.57      154.77     37.11 o
 -17   5   7        4.97       19.86     25.21 o
 -16   5   7      146.87      140.02     16.65 o
 -15   5   7        6.91       24.75     10.96 o
 -14   5   7      343.09      358.00     12.49 o
 -13   5   7        8.51        4.45      9.38 o
 -12   5   7      427.42      427.07     12.87 o
 -11   5   7      136.10      121.28      7.45 o
 -10   5   7      563.88      586.31     11.91 o
  -9   5   7     1675.84     1621.10     19.30 o
  -8   5   7      970.89      998.21     12.52 o
  -7   5   7       27.25       26.03      4.50 o
  -6   5   7     1789.47     1726.25     20.66 o
  -5   5   7      478.72      522.97      7.99 o
  -4   5   7      113.77      120.46      4.69 o
  -3   5   7      141.95      151.86      4.19 o
  -2   5   7        4.56       -0.33      2.78 o
  -1   5   7     1163.84     1255.18     12.92 o
   0   5   7       26.68        5.60      2.08 o
   1   5   7       38.93       69.47      3.33 o
   2   5   7      322.23      425.41      8.54 o
   3   5   7       24.00       34.75      3.17 o
   4   5   7     1561.05     1613.66     18.66 o
   5   5   7      545.18      600.45      9.26 o
   6   5   7       20.73       12.93      3.48 o
   7   5   7      684.64      627.52      9.71 o
   8   5   7      750.64      695.07     11.77 o
   9   5   7       33.20       27.83      6.00 o
  10   5   7      450.75      444.74     10.84 o
  11   5   7      291.21      290.80      9.07 o
  12   5   7      490.43      482.50     14.34 o
  13   5   7      224.26      231.70     19.89 o
  14   5   7      246.70      258.69     12.18 o
  15   5   7       19.62       11.92     18.57 o
  16   5   7      204.81      242.16     14.66 o
  17   5   7       68.66       84.15     16.09 o
  18   5   7       67.86       76.52     17.07 o
 -18   6   7        8.99       20.94     20.93 o
 -17   6   7       24.80       43.51     19.50 o
 -16   6   7        8.08       -2.70     11.79 o
 -15   6   7      220.15      210.24     15.38 o
 -14   6   7        7.63        6.79     13.01 o
 -13   6   7       20.18       28.45     10.83 o
 -12   6   7       70.50       65.18      8.42 o
 -11   6   7      159.38      139.51      8.43 o
 -10   6   7       95.82       84.77      8.42 o
  -9   6   7      250.07      234.11      7.61 o
  -8   6   7      138.67      121.33      5.37 o
  -7   6   7      221.60      179.99     10.80 o
  -6   6   7       86.51       85.47      5.92 o
  -5   6   7      209.79      202.90      7.39 o
  -4   6   7     1419.71     1381.15     17.36 o
  -3   6   7      732.21      772.64     11.52 o
  -2   6   7     1945.52     1915.86     22.16 o
  -1   6   7       49.37       61.26      3.05 o
   0   6   7     1293.50     1208.21     13.46 o
   1   6   7      314.80      303.25      7.57 o
   2   6   7     3746.55     3897.22     39.50 o
   3   6   7     1230.82     1206.69     14.27 o
   4   6   7      373.00      390.52      9.30 o
   5   6   7      216.06      199.84      4.97 o
   6   6   7      352.77      383.88      9.12 o
   7   6   7      340.02      384.62     10.60 o
   8   6   7      256.04      266.17     12.33 o
   9   6   7       94.57       93.36      6.46 o
  10   6   7       27.97       22.34     10.46 o
  11   6   7       85.11       90.52      8.03 o
  12   6   7      146.29      133.09     10.10 o
  13   6   7        1.60       -4.91      9.56 o
  14   6   7        0.04       -6.09     14.81 o
  15   6   7       32.77       56.93     14.26 o
  16   6   7        2.05      -11.47     15.23 o
  17   6   7        2.34      -19.46     19.46 o
  18   6   7       27.21       56.65     17.22 o
 -18   7   7        5.01      -15.13     24.57 o
 -17   7   7        3.42      -18.76     18.92 o
 -16   7   7       19.86        2.17     12.92 o
 -15   7   7       21.98       26.38     13.62 o
 -14   7   7       77.19       72.19     13.58 o
 -13   7   7        1.21       -3.76      9.12 o
 -12   7   7      117.18      123.42      9.12 o
 -11   7   7       81.56       71.27      7.74 o
 -10   7   7      116.93      108.46     12.43 o
  -9   7   7     1322.56     1256.38     26.15 o
  -8   7   7     1365.70     1425.39     23.28 o
  -7   7   7        5.15        3.10      7.00 o
  -6   7   7      785.04      749.99     14.53 o
  -5   7   7      927.40      905.45     15.60 o
  -4   7   7      207.15      234.20      6.58 o
  -3   7   7      476.29      468.45      8.90 o
  -2   7   7        6.11        5.04      4.44 o
  -1   7   7      229.68      192.92      9.02 o
   0   7   7       17.75       16.68      3.92 o
   1   7   7      452.57      465.74      7.86 o
   2   7   7      263.56      265.23      7.85 o
   3   7   7     1147.76     1145.94     16.57 o
   4   7   7      328.78      342.05     10.79 o
   5   7   7      505.99      507.08     10.46 o
   6   7   7       16.14        4.70      7.07 o
   7   7   7        8.39        8.78      9.31 o
   8   7   7       27.80       30.95     20.69 o
   9   7   7      171.01      185.91     15.90 o
  10   7   7       15.73        9.69     14.77 o
  11   7   7       18.28       -2.92     16.23 o
  12   7   7      111.41      114.53     19.33 o
  13   7   7        2.83       -7.59      8.38 o
  14   7   7       26.16       31.77      9.47 o
  15   7   7        0.40       -9.68      9.85 o
  16   7   7       34.04       23.22     25.80 o
  17   7   7        7.31      -13.74     17.36 o
 -17   8   7       39.29       62.93     16.57 o
 -16   8   7       50.85       43.52     12.47 o
 -15   8   7       22.73       50.08     19.65 o
 -14   8   7       23.92        7.34     18.70 o
 -13   8   7      226.67      202.58     18.95 o
 -12   8   7       89.42       80.63     17.04 o
 -11   8   7      210.32      212.76     16.29 o
 -10   8   7        4.62       18.14     24.05 o
  -9   8   7      245.57      263.70     14.87 o
  -8   8   7       56.22       54.32     12.50 o
  -7   8   7        4.07        8.96      8.03 o
  -6   8   7      151.32      147.80     11.30 o
  -5   8   7       10.19       12.23      6.05 o
  -4   8   7      511.51      518.91     11.56 o
  -3   8   7       11.90       17.39      7.50 o
  -2   8   7      133.04      174.63      7.47 o
  -1   8   7      199.78      230.63     10.12 o
   0   8   7      135.98      177.87      9.99 o
   1   8   7      587.24      556.61     11.21 o
   2   8   7       93.78      114.46      7.02 o
   3   8   7      223.46      195.16      9.04 o
   4   8   7       69.15       78.28      9.19 o
   5   8   7      626.20      608.12     16.14 o
   6   8   7       13.62       -7.70     11.03 o
   7   8   7      386.71      361.27     23.02 o
   8   8   7        4.91       14.19     13.23 o
   9   8   7      548.91      551.27     23.88 o
  10   8   7       15.58        4.90     15.27 o
  11   8   7      308.32      310.08     19.42 o
  12   8   7        2.63      -18.04     18.04 o
  13   8   7      214.32      220.59     21.75 o
  14   8   7       82.54       96.03     21.63 o
  15   8   7        2.59       -4.23     21.89 o
  16   8   7       14.62       11.97     23.87 o
  17   8   7        8.05       18.36     36.20 o
 -16   9   7        0.58       -3.28     17.89 o
 -15   9   7        1.02       -7.68     16.74 o
 -14   9   7        2.53       -3.63     18.87 o
 -13   9   7        2.18       12.99     17.73 o
 -12   9   7        8.69      -15.64     19.20 o
 -11   9   7       32.61       37.81     16.23 o
 -10   9   7       18.85        7.29     14.07 o
  -9   9   7      568.28      540.60     21.45 o
  -8   9   7       38.00       49.34     12.58 o
  -7   9   7      516.41      519.04     19.25 o
  -6   9   7      184.32      198.78     11.22 o
  -5   9   7       66.45       73.43      6.81 o
  -4   9   7      161.49      178.41      8.08 o
  -3   9   7      529.70      533.94     12.31 o
  -2   9   7        8.70       22.20      6.58 o
  -1   9   7     1063.83     1137.83     18.93 o
   0   9   7       59.65       69.31      8.62 o
   1   9   7      339.50      365.70     13.65 o
   2   9   7       92.48       99.01     11.39 o
   3   9   7     1121.34     1126.83     62.19 o
   4   9   7        1.21       -7.40     11.18 o
   5   9   7      105.60      100.03     12.89 o
   6   9   7      309.85      294.77     15.01 o
   7   9   7      271.34      311.86     15.97 o
   8   9   7        0.69       12.95     13.82 o
   9   9   7      170.75      184.68     16.43 o
  10   9   7        0.63       -2.28     16.07 o
  11   9   7       91.72       94.13     18.24 o
  12   9   7       96.54       80.97     19.69 o
  13   9   7        2.17       -2.12     19.20 o
  14   9   7       17.95       43.71     22.01 o
  15   9   7       37.30       55.19     29.42 o
  16   9   7       47.76       46.81     37.30 o
 -15  10   7        1.00       25.57     18.43 o
 -14  10   7        0.67        8.84     19.85 o
 -13  10   7      286.52      344.49     21.12 o
 -12  10   7        5.09       23.90     16.43 o
 -11  10   7      107.20      140.05     16.55 o
 -10  10   7       59.18       77.12     15.65 o
  -9  10   7       34.28       53.27     13.29 o
  -8  10   7      146.42      115.11     12.86 o
  -7  10   7       36.75       54.10     11.54 o
  -6  10   7       37.90       17.76     15.26 o
  -5  10   7       80.95       55.85     11.16 o
  -4  10   7       47.05       53.78      8.57 o
  -3  10   7      385.13      411.92     13.94 o
  -2  10   7      213.15      227.83     10.21 o
  -1  10   7       48.58       64.79      9.21 o
   0  10   7       11.64       -2.24      8.81 o
   1  10   7      512.20      526.26     20.13 o
   2  10   7       71.34       67.52     12.75 o
   3  10   7       34.15       18.66     12.05 o
   4  10   7        3.05        3.48     12.80 o
   5  10   7       21.77        8.86     14.61 o
   6  10   7       36.36       31.80     12.90 o
   7  10   7      237.64      259.62     16.28 o
   8  10   7      106.92       85.08     15.44 o
   9  10   7       58.37       95.66     16.09 o
  10  10   7       35.94       47.88     26.05 o
  11  10   7       25.55       55.03     17.74 o
  12  10   7        0.84       -4.03     19.35 o
  13  10   7      138.11      161.00     21.14 o
  14  10   7        2.46        9.89     22.02 o
  15  10   7       57.90       39.17     24.03 o
 -14  11   7       14.06       12.89     20.73 o
 -13  11   7        1.26       21.33     18.42 o
 -12  11   7       47.05       60.08     17.11 o
 -11  11   7      121.70       98.91     30.77 o
 -10  11   7       17.45       33.62     28.32 o
  -9  11   7       71.33       79.39     27.54 o
  -8  11   7        0.14      -24.57     24.57 o
  -7  11   7       13.08       49.26     23.92 o
  -6  11   7        0.23        3.49     22.11 o
  -5  11   7        8.10       16.55     22.76 o
  -4  11   7       45.77       37.71     11.83 o
  -3  11   7      276.89      313.47     15.85 o
  -2  11   7       84.35       94.69     12.52 o
  -1  11   7      143.58      181.08     13.90 o
   0  11   7       56.44       43.07     13.30 o
   1  11   7       31.02       44.64     14.93 o
   2  11   7        2.92       -3.56     12.92 o
   3  11   7       32.19       53.05     13.26 o
   4  11   7       14.25        8.48     16.49 o
   5  11   7      161.75      190.59     19.72 o
   6  11   7        0.44        8.48     13.74 o
   7  11   7       35.29       97.09     14.42 o
   8  11   7       33.54       27.56     14.85 o
   9  11   7       31.34       65.55     15.90 o
  10  11   7        7.25      -12.08     16.61 o
  11  11   7        8.10       15.82     27.15 o
  12  11   7       38.35       56.74     19.88 o
  13  11   7        0.38        4.95     20.35 o
 -12  12   7        8.10      -19.78     30.00 o
 -11  12   7       17.98        3.75     31.68 o
 -10  12   7       48.93       85.60     30.90 o
  -9  12   7       30.52       16.16     28.45 o
  -8  12   7       21.83       56.37     27.15 o
  -7  12   7        0.53       -2.46     25.21 o
  -6  12   7        0.98       -9.44     23.40 o
  -5  12   7       57.39       73.96     23.14 o
  -4  12   7       52.43       34.26     23.14 o
  -3  12   7       44.67       55.33     12.20 o
  -2  12   7       15.60       13.79     12.92 o
  -1  12   7       25.18       25.19     17.58 o
   0  12   7        8.61       -6.57     13.67 o
   1  12   7      162.92      180.34     15.55 o
   2  12   7       23.46       11.55     14.62 o
   3  12   7       25.27       -1.65     23.60 o
   4  12   7       29.61       16.88     14.57 o
   5  12   7       92.95       94.34     15.11 o
   6  12   7      182.25      165.40     15.25 o
   7  12   7       15.38       21.25     14.82 o
   8  12   7       24.29       21.12     15.62 o
   9  12   7       35.43       47.23     15.92 o
  10  12   7        0.05      -16.08     16.08 o
  11  12   7        6.36       55.44     18.27 o
  12  12   7        5.45        1.37     20.36 o
 -10  13   7       15.91       22.37     32.32 o
  -9  13   7        0.93      -30.00     30.00 o
  -8  13   7        9.18        5.43     29.35 o
  -7  13   7       12.51       -4.14     29.35 o
  -6  13   7       36.61       72.54     28.45 o
  -5  13   7        4.43        3.23     26.12 o
  -4  13   7        4.00      -14.22     24.57 o
  -3  13   7        2.22       15.11     12.24 o
  -2  13   7        3.04       15.09     13.80 o
  -1  13   7       21.09        8.72     14.87 o
   0  13   7        0.63      -16.46     23.66 o
   1  13   7        1.59        5.45     15.40 o
   2  13   7        0.49       -3.50     15.62 o
   3  13   7      146.35      146.75     16.64 o
   4  13   7        3.99       -1.90     15.79 o
   5  13   7        0.09      -15.33     15.33 o
   6  13   7        5.21        3.83     15.04 o
   7  13   7        6.87       -0.85     15.07 o
   8  13   7       29.18       42.84     20.62 o
   9  13   7        5.61       16.25     15.24 o
  -7  14   7       19.12       16.55     31.68 o
  -6  14   7       26.61       27.93     30.26 o
  -5  14   7       18.54       49.65     28.70 o
  -4  14   7       83.67      123.22     29.22 o
  -3  14   7        0.75       35.56     27.02 o
  -2  14   7        2.16        1.49     14.20 o
  -1  14   7       11.04       25.84     15.59 o
   0  14   7       17.17        3.55     16.43 o
   1  14   7        0.59      -15.00     20.88 o
   2  14   7        7.58        7.33     16.89 o
   3  14   7        4.88      -10.73     16.78 o
   4  14   7       22.27        2.70     16.77 o
   5  14   7       10.78      -14.42     23.34 o
   6  14   7       62.32       62.19     33.75 o
   7  14   7        0.96      -17.33     32.71 o
  -3  15   7        1.52      -26.38     28.58 o
  -2  15   7       16.07       23.92     28.32 o
  -1  15   7        2.70        9.18     16.08 o
   0  15   7       10.08       10.30     19.46 o
   1  15   7        0.06      -17.61     17.66 o
   2  15   7        0.96       -9.51     17.83 o
   3  15   7       11.49        3.50     17.88 o
   4  15   7       12.12      -30.90     30.90 o
 -20   0   8        2.74       36.98     38.92 o
 -18   0   8       13.34      -11.77     36.07 o
 -16   0   8       34.06       65.43     28.96 o
 -14   0   8      390.06      407.42     30.39 o
 -12   0   8      113.86      142.26     13.69 o
 -10   0   8      635.00      586.89     15.41 o
  -8   0   8      154.86      169.84      7.98 o
  -6   0   8     6859.09     6866.46     95.67 o
  -4   0   8    16546.47    17277.19    203.46 o
  -2   0   8     5520.35     5613.19     66.95 o
   0   0   8     1604.63     1502.78     17.34 o
   2   0   8     3997.25     4222.90     45.31 o
   4   0   8    24785.35    25864.46    270.35 o
   6   0   8     7350.86     7665.84    102.60 o
   8   0   8     2131.97     2036.83     30.03 o
  10   0   8     2606.17     2614.16     38.21 o
  12   0   8       67.36       70.75      9.43 o
  14   0   8      670.52      643.91     41.38 o
  16   0   8       25.78       56.50     33.49 o
  18   0   8       58.19       88.31     38.66 o
 -20   1   8       53.32       50.79     28.83 o
 -19   1   8       40.65       69.04     26.86 o
 -18   1   8       65.55       93.70     26.23 o
 -17   1   8       13.37       -4.94     22.90 o
 -16   1   8      299.08      329.19     23.37 o
 -15   1   8        2.45        9.87     24.18 o
 -14   1   8      487.35      447.78     23.39 o
 -13   1   8        0.05      -11.88     11.88 o
 -12   1   8     1462.61     1408.71     28.25 o
 -11   1   8       36.43       32.20      5.96 o
 -10   1   8     2063.23     2099.67     21.96 o
  -9   1   8       26.10       28.08      4.16 o
  -8   1   8     2602.96     2616.73     24.69 o
  -7   1   8       81.56       60.47      3.44 o
  -6   1   8     3665.79     3884.65     35.26 o
  -5   1   8      212.49      204.35      4.16 o
  -4   1   8     9684.36     9944.34     83.34 o
  -3   1   8      901.44      913.10      8.93 o
  -2   1   8      269.71      214.16      4.89 o
  -1   1   8      448.81      510.88      6.32 o
   0   1   8     1180.17     1242.83     10.79 o
   1   1   8      975.12     1158.77      9.38 o
   2   1   8      277.35      287.55      3.85 o
   3   1   8      993.34     1186.38      9.74 o
   4   1   8      252.87      301.78      4.70 o
   5   1   8     3387.53     3287.77     30.18 o
   6   1   8     1921.46     2019.30     20.66 o
   7   1   8       22.67       12.78      3.66 o
   8   1   8       15.97       15.00      4.09 o
   9   1   8       20.40       11.49      4.82 o
  10   1   8      191.81      193.09      7.38 o
  11   1   8       12.72        8.74      6.40 o
  12   1   8      561.16      580.27     14.10 o
  13   1   8       95.59      110.91     10.74 o
  14   1   8      566.76      613.16     20.83 o
  15   1   8       30.30       62.86     35.23 o
  16   1   8      296.81      334.07     26.55 o
  17   1   8        1.73       44.28     25.04 o
  18   1   8      197.93      217.34     30.76 o
  19   1   8       39.82       47.94     29.60 o
 -20   2   8        9.85       18.91     29.44 o
 -19   2   8       30.45       76.92     28.00 o
 -18   2   8       16.44       13.40     27.02 o
 -17   2   8       48.40       47.18     24.39 o
 -16   2   8       90.01       91.91     22.77 o
 -15   2   8      292.99      352.83     22.99 o
 -14   2   8       20.15       20.38     13.38 o
 -13   2   8      404.55      402.79     15.90 o
 -12   2   8      325.23      268.21      9.36 o
 -11   2   8      130.74      113.68      7.43 o
 -10   2   8      107.70      112.86      6.18 o
  -9   2   8     1212.49     1192.26     13.16 o
  -8   2   8      562.80      542.84      7.98 o
  -7   2   8       56.54       51.15      3.42 o
  -6   2   8      258.29      210.87      4.83 o
  -5   2   8     5858.78     5950.76     53.10 o
  -4   2   8      677.39      594.29      7.13 o
  -3   2   8        9.01        7.30      2.27 o
  -2   2   8     1551.72     1501.93     13.60 o
  -1   2   8        3.77        0.45      1.68 o
   0   2   8     9225.97     9324.19     65.26 o
   1   2   8     9541.57    10328.82     82.51 o
   2   2   8     1179.29     1041.07      8.04 o
   3   2   8       14.64        4.92      1.95 o
   4   2   8     7939.86     7910.16     59.62 o
   5   2   8     1302.17     1291.00     12.54 o
   6   2   8     1145.12     1130.08     13.43 o
   7   2   8       29.39       36.97      4.05 o
   8   2   8     2740.79     2702.76     29.34 o
   9   2   8     2382.89     2405.10     26.68 o
  10   2   8      822.36      785.49     13.51 o
  11   2   8       16.27       16.35      7.53 o
  12   2   8      236.93      247.53     10.03 o
  13   2   8      219.17      216.39     10.33 o
  14   2   8      323.55      355.75     14.76 o
  15   2   8       16.77        9.86     14.55 o
  16   2   8       93.68       92.73     15.23 o
  17   2   8      210.57      212.94     26.54 o
  18   2   8        5.91      -18.64     28.57 o
  19   2   8        3.82       -0.12     29.42 o
 -20   3   8        1.22       67.62     45.38 o
 -19   3   8       84.82       76.91     26.98 o
 -18   3   8       51.28       70.33     25.17 o
 -17   3   8       17.01       52.76     41.25 o
 -16   3   8       40.74       55.88     21.47 o
 -15   3   8       11.88       26.36     19.81 o
 -14   3   8      165.41      161.92     23.20 o
 -13   3   8        0.19       10.84      9.97 o
 -12   3   8       42.42       42.21      9.29 o
 -11   3   8      173.20      153.54      8.36 o
 -10   3   8      651.20      662.46     12.20 o
  -9   3   8     2432.65     2324.42     22.62 o
  -8   3   8      165.03      153.86      4.61 o
  -7   3   8     1046.11     1039.19     11.52 o
  -6   3   8      990.37      985.29     10.78 o
  -5   3   8      403.46      419.59      6.33 o
  -4   3   8     2748.46     2840.00     26.07 o
  -3   3   8      879.73      720.61      8.62 o
  -2   3   8     1240.85     1219.32     12.05 o
  -1   3   8     1644.72     1541.71     13.19 o
   0   3   8       84.58       95.56      2.35 o
   1   3   8     2841.25     2666.88     23.03 o
   2   3   8       27.01       32.07      2.10 o
   3   3   8     2237.92     2377.08     22.98 o
   4   3   8     3659.20     3873.27     42.18 o
   5   3   8     1497.05     1553.10     15.33 o
   6   3   8       29.22       39.92      3.83 o
   7   3   8     2197.33     2261.86     23.67 o
   8   3   8       19.93       16.00      4.51 o
   9   3   8      153.59      169.67      6.09 o
  10   3   8      388.26      369.31      9.97 o
  11   3   8      142.22      122.70      8.67 o
  12   3   8      143.49      109.61      9.20 o
  13   3   8        2.04       17.64      9.10 o
  14   3   8        5.61       11.39      9.94 o
  15   3   8       48.41       61.53     16.34 o
  16   3   8       13.74       27.98     20.47 o
  17   3   8        0.17       -1.62     16.87 o
  18   3   8      128.20      108.86     17.10 o
  19   3   8       79.44       81.70     31.31 o
 -19   4   8       73.98       61.29     36.20 o
 -18   4   8        0.18       22.04     24.79 o
 -17   4   8      221.54      255.38     25.97 o
 -16   4   8      130.96      125.34     23.03 o
 -15   4   8      404.86      439.81     16.66 o
 -14   4   8       44.00       50.01     11.55 o
 -13   4   8      645.08      639.45     17.60 o
 -12   4   8      262.03      272.30     10.27 o
 -11   4   8     1516.15     1518.27     22.90 o
 -10   4   8      399.44      397.14     10.64 o
  -9   4   8     4061.91     4110.09     40.34 o
  -8   4   8      490.68      511.84      8.60 o
  -7   4   8     1661.07     1554.10     16.67 o
  -6   4   8       89.88       84.02      3.86 o
  -5   4   8     1614.51     1511.09     15.86 o
  -4   4   8      282.45      334.34      6.78 o
  -3   4   8     2662.96     2813.19     27.36 o
  -2   4   8        4.85        6.65      2.08 o
  -1   4   8     1593.81     1645.88     16.38 o
   0   4   8      194.04      168.81      4.05 o
   1   4   8     2389.56     2651.44     22.76 o
   2   4   8     1671.94     1641.16     15.63 o
   3   4   8       55.47       48.83      3.04 o
   4   4   8      884.14     1106.87     12.11 o
   5   4   8      761.99      841.06     11.01 o
   6   4   8      118.30      115.14      4.41 o
   7   4   8      401.17      367.54      7.56 o
   8   4   8      140.05      130.98      6.16 o
   9   4   8      787.27      777.13     13.14 o
  10   4   8        6.90        7.20      6.51 o
  11   4   8      226.30      221.85      9.75 o
  12   4   8      291.79      256.70     10.91 o
  13   4   8      238.53      239.66     11.30 o
  14   4   8       54.50       57.96     10.66 o
  15   4   8      323.25      358.34     19.00 o
  16   4   8        3.60        6.58     17.00 o
  17   4   8       37.33       56.38     29.80 o
  18   4   8        1.17      -19.08     20.77 o
 -18   5   8        0.11       21.33     35.95 o
 -17   5   8       19.86       31.59     19.89 o
 -16   5   8        1.18       -5.42     16.41 o
 -15   5   8       69.02       91.62     13.10 o
 -14   5   8        0.64        3.89     10.12 o
 -13   5   8       51.82       45.46      9.71 o
 -12   5   8        5.61       -8.87      8.87 o
 -11   5   8        0.07        4.80      6.88 o
 -10   5   8      128.56      108.14      8.71 o
  -9   5   8       35.52       40.47      6.18 o
  -8   5   8     1062.50     1044.17     13.92 o
  -7   5   8      112.58      115.31      4.81 o
  -6   5   8        1.75       -4.08      4.08 o
  -5   5   8      362.41      320.78      6.46 o
  -4   5   8      670.80      639.45      9.28 o
  -3   5   8      498.94      427.35      7.28 o
  -2   5   8      158.44      142.84      3.94 o
  -1   5   8     6362.25     6369.79     58.82 o
   0   5   8       42.72       52.10      5.22 o
   1   5   8     4189.93     4163.84     38.97 o
   2   5   8      143.83      137.64      4.57 o
   3   5   8      461.15      396.99      6.80 o
   4   5   8      226.16      249.49      5.39 o
   5   5   8     3189.34     3164.41     35.42 o
   6   5   8      117.72      124.51      6.15 o
   7   5   8      261.47      292.92      6.65 o
   8   5   8      196.11      196.98      6.63 o
   9   5   8      798.46      797.87     13.43 o
  10   5   8      185.57      163.14      7.56 o
  11   5   8      449.56      478.80     12.13 o
  12   5   8       23.51       19.32      9.22 o
  13   5   8      131.93      137.66     10.75 o
  14   5   8      159.02      149.68     11.64 o
  15   5   8        7.43       30.03     12.34 o
  16   5   8       72.00       91.54     15.68 o
  17   5   8       51.03       45.51     16.27 o
  18   5   8        0.28      -11.13     16.68 o
 -18   6   8       41.48       57.23     21.35 o
 -17   6   8       14.75       24.17     19.63 o
 -16   6   8       16.14       16.76     14.78 o
 -15   6   8       56.04       51.99     14.10 o
 -14   6   8       73.44       86.84     13.69 o
 -13   6   8      263.86      267.53     13.18 o
 -12   6   8       36.15       36.93      8.72 o
 -11   6   8      526.89      570.15     13.74 o
 -10   6   8      610.04      518.95     12.59 o
  -9   6   8      856.93      831.91     14.88 o
  -8   6   8     1023.99     1030.97     13.88 o
  -7   6   8      227.68      233.11      7.17 o
  -6   6   8      499.24      488.00     11.92 o
  -5   6   8     1198.77     1284.52     18.33 o
  -4   6   8      119.07      111.91      5.26 o
  -3   6   8     1079.77     1181.91     14.17 o
  -2   6   8     1561.98     1565.65     18.81 o
  -1   6   8     1650.67     1778.41     17.80 o
   0   6   8     2931.72     3024.85     30.69 o
   1   6   8      516.78      496.43     12.90 o
   2   6   8       93.62       93.51      4.85 o
   3   6   8     1342.85     1416.41     17.74 o
   4   6   8     1443.36     1509.47     18.09 o
   5   6   8     1105.15     1026.96     23.39 o
   6   6   8      939.22      951.98     15.37 o
   7   6   8      370.52      363.05     14.17 o
   8   6   8       89.48       86.17     10.65 o
   9   6   8      177.04      181.96      7.20 o
  10   6   8       77.56       66.31      7.34 o
  11   6   8      634.88      636.57     14.39 o
  12   6   8      156.03      144.47     14.26 o
  13   6   8      219.92      201.68     14.16 o
  14   6   8       14.35        2.10     13.67 o
  15   6   8       63.23       77.13     15.16 o
  16   6   8       12.57       -2.71     15.02 o
  17   6   8       40.58       51.32     20.08 o
  18   6   8       10.04       -1.29     23.92 o
 -18   7   8        7.07        9.83     24.83 o
 -17   7   8       13.06       35.41     25.15 o
 -16   7   8        8.37        6.77     15.12 o
 -15   7   8        2.87        5.28     13.91 o
 -14   7   8      148.18      127.72     28.52 o
 -13   7   8       36.91       42.20      9.41 o
 -12   7   8      489.26      478.52     13.97 o
 -11   7   8       90.65       85.34      8.10 o
 -10   7   8       18.44       18.04      8.42 o
  -9   7   8      237.19      186.29     22.56 o
  -8   7   8      305.49      314.60     13.19 o
  -7   7   8       48.98       57.88      7.65 o
  -6   7   8       17.34       24.60      6.91 o
  -5   7   8       26.45       31.28      6.60 o
  -4   7   8      400.08      382.38      8.30 o
  -3   7   8     1105.82     1129.57     15.09 o
  -2   7   8       11.87        1.94      3.95 o
  -1   7   8      917.94      891.57     11.41 o
   0   7   8       13.31        4.86      3.65 o
   1   7   8     1065.47     1062.08     15.27 o
   2   7   8        7.79        5.05      4.19 o
   3   7   8     1477.88     1524.40     25.62 o
   4   7   8      219.67      246.74      8.40 o
   5   7   8       66.58       79.45      7.40 o
   6   7   8      680.70      671.32     22.13 o
   7   7   8      124.01      113.17     13.71 o
   8   7   8     1114.20     1107.54     30.03 o
   9   7   8     1375.35     1390.95     35.37 o
  10   7   8       76.49       72.86     35.23 o
  11   7   8      244.32      262.50     18.70 o
  12   7   8        3.94      -17.28     17.28 o
  13   7   8       75.17       75.25     12.10 o
  14   7   8      134.24      121.57      9.91 o
  15   7   8        5.88        9.95      9.88 o
  16   7   8       50.63       51.31     14.84 o
  17   7   8        0.02      -30.58     30.58 o
 -17   8   8       13.46       -1.81     33.62 o
 -16   8   8       26.37       19.26     17.48 o
 -15   8   8       46.38       33.19     20.69 o
 -14   8   8        9.03       13.72     19.17 o
 -13   8   8       93.22      112.72     18.69 o
 -12   8   8        0.50       -3.18     37.30 o
 -11   8   8      130.04      159.55     17.37 o
 -10   8   8      114.80       97.48     15.13 o
  -9   8   8      145.25      155.84     14.50 o
  -8   8   8      565.21      562.20     21.56 o
  -7   8   8      222.23      313.73     38.98 o
  -6   8   8      126.05      120.65      9.69 o
  -5   8   8      292.37      226.78      7.96 o
  -4   8   8      148.26      145.11      7.30 o
  -3   8   8      157.56      173.41      7.47 o
  -2   8   8     1029.73     1019.17     20.66 o
  -1   8   8      114.91      143.70      7.41 o
   0   8   8      437.46      358.20     15.69 o
   1   8   8       48.96       48.21      6.94 o
   2   8   8      791.25      849.25     16.12 o
   3   8   8        0.41        0.65      9.08 o
   4   8   8       22.83       17.72     11.28 o
   5   8   8       85.25       74.65     12.04 o
   6   8   8      697.20      751.53     23.41 o
   7   8   8       13.58        8.09     13.04 o
   8   8   8      976.21      967.84     28.81 o
   9   8   8      239.99      243.82     16.09 o
  10   8   8       22.22       40.48     16.28 o
  11   8   8      149.80      162.81     18.15 o
  12   8   8       12.14        7.00     21.79 o
  13   8   8      239.67      280.57     22.52 o
  14   8   8        0.74        7.94     21.71 o
  15   8   8        2.05       -0.54     22.08 o
  16   8   8        0.63      -23.61     23.61 o
 -16   9   8       23.69       45.25     19.33 o
 -15   9   8        1.19       15.92     21.32 o
 -14   9   8      123.25      160.22     21.10 o
 -13   9   8        1.12       32.93     19.06 o
 -12   9   8       90.84      136.06     17.76 o
 -11   9   8       22.69        2.23     16.27 o
 -10   9   8       61.16       71.46     32.78 o
  -9   9   8      118.68       87.14     16.10 o
  -8   9   8      325.05      334.79     17.59 o
  -7   9   8       67.91       80.05     12.65 o
  -6   9   8      183.30      201.78     10.39 o
  -5   9   8       39.49       23.24      8.73 o
  -4   9   8      130.07      157.58     10.26 o
  -3   9   8       68.52       91.37     12.64 o
  -2   9   8      414.73      356.30     12.86 o
  -1   9   8        1.11       12.18      8.52 o
   0   9   8      378.50      414.96     14.16 o
   1   9   8        6.81       18.59      8.96 o
   2   9   8        3.83       -3.73      9.03 o
   3   9   8       30.38       47.98     19.85 o
   4   9   8       49.45       68.70     12.01 o
   5   9   8       23.20       19.50     12.37 o
   6   9   8       26.82       27.25     28.51 o
   7   9   8        0.26        3.81     13.17 o
   8   9   8        4.32      -13.92     13.92 o
   9   9   8        6.23        4.67     15.66 o
  10   9   8      273.44      259.44     40.73 o
  11   9   8      161.13      172.96     19.71 o
  12   9   8       78.89       60.60     19.27 o
  13   9   8       42.37       69.14     22.15 o
  14   9   8        1.70      -14.78     22.77 o
  15   9   8        0.01        1.84     23.67 o
 -15  10   8       10.44       29.47     18.05 o
 -14  10   8        4.09        1.21     23.34 o
 -13  10   8       27.75       20.58     19.48 o
 -12  10   8       15.03        6.20     17.70 o
 -11  10   8        1.59       19.68     17.13 o
 -10  10   8       16.28       19.05     15.24 o
  -9  10   8        7.28       -3.58     14.14 o
  -8  10   8       92.70       65.91     13.71 o
  -7  10   8        0.40       14.11     12.67 o
  -6  10   8       97.39       92.55     17.26 o
  -5  10   8       17.44       37.41     11.77 o
  -4  10   8      319.61      322.97     12.08 o
  -3  10   8        1.12       -8.23     13.63 o
  -2  10   8      103.99      100.21      9.73 o
  -1  10   8       70.23       47.13     10.99 o
   0  10   8        8.60       10.98      9.37 o
   1  10   8       79.55       88.64     11.96 o
   2  10   8      216.73      248.28     15.15 o
   3  10   8       47.57       44.92     12.55 o
   4  10   8      323.96      391.99     18.60 o
   5  10   8        2.10       -3.07     12.74 o
   6  10   8      102.24      101.27     14.57 o
   7  10   8       54.25       56.19     14.59 o
   8  10   8      138.82      175.89     16.56 o
   9  10   8       80.96       63.80     16.28 o
  10  10   8        4.44      -10.17     16.65 o
  11  10   8      102.73      103.07     20.95 o
  12  10   8        0.56      -20.44     26.64 o
  13  10   8       35.28       50.28     25.15 o
  14  10   8        0.14        3.69     22.95 o
 -14  11   8       38.51       39.91     20.93 o
 -13  11   8       67.32       53.69     19.37 o
 -12  11   8        3.56       24.70     16.88 o
 -11  11   8       34.99       51.14     16.21 o
 -10  11   8        2.27       -7.91     24.95 o
  -9  11   8       54.99       64.78     27.41 o
  -8  11   8        6.26       -9.83     24.95 o
  -7  11   8       17.29       19.52     24.18 o
  -6  11   8      182.82      206.49     25.08 o
  -5  11   8       34.14       32.26     22.89 o
  -4  11   8      142.16      155.38     12.94 o
  -3  11   8       80.09       71.41     12.60 o
  -2  11   8       27.67       58.18     13.02 o
  -1  11   8       15.51        3.79     13.11 o
   0  11   8        6.13       12.58     13.57 o
   1  11   8       99.58       76.66     14.35 o
   2  11   8       36.40       30.75     14.04 o
   3  11   8       38.80       19.73     13.82 o
   4  11   8       14.23       13.95     14.17 o
   5  11   8       87.79       69.12     14.58 o
   6  11   8        2.06       -7.69     14.25 o
   7  11   8       63.19       64.13     15.20 o
   8  11   8       90.19       81.10     16.62 o
   9  11   8       32.07       52.97     17.21 o
  10  11   8       18.11       22.30     17.99 o
  11  11   8        2.14      -18.67     18.67 o
  12  11   8        1.87       14.36     19.50 o
  13  11   8        5.13       12.23     21.07 o
 -12  12   8        4.98       11.77     33.36 o
 -11  12   8       76.45       98.53     33.36 o
 -10  12   8      136.67      152.96     32.45 o
  -9  12   8        5.01       -4.27     29.22 o
  -8  12   8        5.73      -26.77     26.77 o
  -7  12   8       18.75      -15.65     25.34 o
  -6  12   8       28.87       37.63     24.83 o
  -5  12   8       28.41       41.89     23.40 o
  -4  12   8        4.29       10.58     14.29 o
  -3  12   8       36.82       35.87     12.79 o
  -2  12   8        4.95       15.61     14.03 o
  -1  12   8        5.15       11.40     14.06 o
   0  12   8       37.79       66.29     14.71 o
   1  12   8       15.43       22.69     14.85 o
   2  12   8        9.89        0.09     15.48 o
   3  12   8       11.46       11.97     14.73 o
   4  12   8       66.58      104.03     19.91 o
   5  12   8        0.42       -7.77     15.07 o
   6  12   8      167.13      171.37     16.35 o
   7  12   8        2.92       -2.08     15.57 o
   8  12   8        0.49       -3.30     15.93 o
   9  12   8        4.53        5.62     16.72 o
  10  12   8        1.17        2.73     17.51 o
  11  12   8       37.97       34.15     18.98 o
  12  12   8        0.19      -19.14     25.08 o
 -10  13   8       11.47       11.64     32.84 o
  -9  13   8       20.48       33.62     31.55 o
  -8  13   8       64.15       37.63     31.81 o
  -7  13   8       67.94       54.95     28.19 o
  -6  13   8       52.89       49.00     29.22 o
  -5  13   8        6.48      -13.45     26.64 o
  -4  13   8       10.41       10.34     25.21 o
  -3  13   8        1.29        8.20     13.34 o
  -2  13   8       39.74       66.86     15.19 o
  -1  13   8       16.42       17.62     15.11 o
   0  13   8       21.62       28.56     16.02 o
   1  13   8       74.71      124.24     17.06 o
   2  13   8        1.82       10.92     16.64 o
   3  13   8       86.03       90.00     17.05 o
   4  13   8       61.75       68.34     16.90 o
   5  13   8        2.06       -2.49     16.16 o
   6  13   8        2.67        6.41     15.96 o
   7  13   8        8.63        2.14     16.29 o
   8  13   8        0.17      -11.31     16.13 o
   9  13   8       23.69       24.76     25.92 o
  10  13   8        3.78      -20.04     20.04 o
  -7  14   8        0.26        0.26     32.07 o
  -6  14   8        2.20       -1.03     30.77 o
  -5  14   8       32.52       49.78     29.09 o
  -4  14   8        0.51      -17.07     27.02 o
  -3  14   8        0.44       32.07     27.54 o
  -2  14   8       21.52       28.34     16.81 o
  -1  14   8       59.00       67.23     16.51 o
   0  14   8       20.37       -3.99     16.89 o
   1  14   8       63.49       57.97     17.94 o
   2  14   8        1.71       -7.64     17.49 o
   3  14   8       46.35       35.12     18.16 o
   4  14   8       15.01       39.36     29.29 o
   5  14   8       30.24        9.67     17.05 o
   6  14   8        0.70      -17.19     17.19 o
  -3  15   8        0.92      -15.26     28.96 o
  -2  15   8        3.92      -22.24     28.83 o
  -1  15   8       10.57       18.76     17.24 o
   0  15   8       11.17        9.19     17.86 o
   1  15   8       16.51        8.21     18.41 o
   2  15   8       13.11       28.65     18.22 o
   3  15   8       24.98       33.70     18.53 o
 -19   0   9        0.30       35.04     36.98 o
 -17   0   9       60.13      106.16     32.58 o
 -15   0   9      657.92      700.55     41.25 o
 -13   0   9      615.71      569.18     34.91 o
 -11   0   9      462.87      516.67     20.22 o
  -9   0   9     4541.67     4575.46     62.56 o
  -7   0   9     1009.56      990.22     16.17 o
  -5   0   9     6072.06     6167.33     73.96 o
  -3   0   9     7564.86     7524.21    100.19 o
  -1   0   9     1618.06     1758.54     21.97 o
   1   0   9    10503.34    10423.96    121.57 o
   3   0   9     5760.04     5958.94     70.40 o
   5   0   9      747.70      749.40     12.08 o
   7   0   9        0.77       -2.59      5.35 o
   9   0   9      403.94      489.34     13.44 o
  11   0   9        4.39        5.40      9.78 o
  13   0   9      624.15      658.65     39.82 o
  15   0   9      108.04      125.81     32.32 o
  17   0   9       13.72      -11.38     35.30 o
  19   0   9       14.30        0.52     43.57 o
 -20   1   9       11.87       24.04     28.66 o
 -19   1   9      275.43      384.77     31.53 o
 -18   1   9        8.68        1.66     25.08 o
 -17   1   9      271.60      288.59     26.58 o
 -16   1   9        0.47       14.85     21.71 o
 -15   1   9      514.39      534.07     39.57 o
 -14   1   9       61.81       36.98     26.64 o
 -13   1   9       87.13      117.01     13.22 o
 -12   1   9      972.67      879.83     24.00 o
 -11   1   9        4.23       12.51      5.96 o
 -10   1   9       33.42       14.89      4.99 o
  -9   1   9     1193.89     1177.28     13.88 o
  -8   1   9      308.02      305.63      6.99 o
  -7   1   9      949.73      985.08     11.05 o
  -6   1   9      512.97      477.08      6.44 o
  -5   1   9        7.26       23.63      2.62 o
  -4   1   9        5.24       -2.49      2.49 o
  -3   1   9      443.68      483.18      5.95 o
  -2   1   9     2044.57     2256.99     20.94 o
  -1   1   9       45.92       25.32      2.28 o
   0   1   9     2968.38     3151.30     25.55 o
   1   1   9     2545.30     2294.73     19.90 o
   2   1   9      958.35     1032.18      9.07 o
   3   1   9     2845.13     2884.75     23.56 o
   4   1   9     1959.35     1931.98     17.38 o
   5   1   9     5674.96     5551.97     49.56 o
   6   1   9      182.00      162.28      4.86 o
   7   1   9     2076.94     2012.24     20.97 o
   8   1   9      257.24      275.12      6.71 o
   9   1   9      784.60      761.77     10.88 o
  10   1   9       56.51       47.61      6.32 o
  11   1   9       48.54       59.28      7.02 o
  12   1   9      170.40      172.70     10.69 o
  13   1   9      411.90      415.29     14.07 o
  14   1   9      123.63      155.18     15.49 o
  15   1   9       88.63       67.91     22.92 o
  16   1   9        5.39      -25.14     25.14 o
  17   1   9        0.94      -16.09     27.20 o
  18   1   9        0.22      -28.71     28.71 o
  19   1   9        9.08      -28.14     28.14 o
 -20   2   9        4.63       37.37     41.25 o
 -19   2   9        5.43       55.49     27.11 o
 -18   2   9        8.94       20.43     36.53 o
 -17   2   9       78.41       86.92     24.00 o
 -16   2   9      128.22       91.04     32.58 o
 -15   2   9      100.20      103.69     21.11 o
 -14   2   9      136.90      164.52     20.07 o
 -13   2   9      605.33      591.29     16.56 o
 -12   2   9      846.99      814.54     15.82 o
 -11   2   9      758.71      731.94     14.51 o
 -10   2   9      299.86      297.81      8.25 o
  -9   2   9     2081.36     2151.60     21.13 o
  -8   2   9       54.21       58.39      4.04 o
  -7   2   9     2177.26     2154.71     20.74 o
  -6   2   9     1571.92     1592.02     15.79 o
  -5   2   9     1578.73     1441.77     14.33 o
  -4   2   9     1334.09     1395.76     13.82 o
  -3   2   9     4039.14     3917.11     35.40 o
  -2   2   9     1062.93     1098.22     11.12 o
  -1   2   9       86.88      121.41      2.95 o
   0   2   9     2336.06     2490.86     18.19 o
   1   2   9    10419.82    11213.60     81.29 o
   2   2   9     3304.65     3503.64     24.25 o
   3   2   9    13242.06    13395.54     96.42 o
   4   2   9     6608.14     6884.62     50.16 o
   5   2   9     2067.27     2249.23     20.20 o
   6   2   9     3715.90     3883.72     37.85 o
   7   2   9      161.66      173.65      5.54 o
   8   2   9      308.72      278.11      7.24 o
   9   2   9        1.95       -1.86      5.08 o
  10   2   9     1502.94     1501.60     20.41 o
  11   2   9        1.05       -5.62      7.67 o
  12   2   9       32.21       30.96      8.71 o
  13   2   9      433.97      428.44     13.90 o
  14   2   9      347.60      372.46     17.54 o
  15   2   9      218.27      251.89     18.81 o
  16   2   9       10.96       21.52     14.86 o
  17   2   9        1.34      -26.89     26.89 o
  18   2   9        4.97      -23.98     29.02 o
  19   2   9        1.66       11.37     29.88 o
 -19   3   9       34.75       13.20     30.32 o
 -18   3   9       26.88       12.68     25.92 o
 -17   3   9       61.39       78.18     24.82 o
 -16   3   9       23.94       49.95     23.27 o
 -15   3   9       33.40       41.23     20.34 o
 -14   3   9      302.24      288.50     16.18 o
 -13   3   9      279.53      246.52     12.41 o
 -12   3   9      407.79      417.28     14.43 o
 -11   3   9       26.55       17.30      8.67 o
 -10   3   9      379.14      403.78     11.48 o
  -9   3   9       15.88        5.46      4.72 o
  -8   3   9      276.59      244.52      5.87 o
  -7   3   9      166.24      178.39      4.88 o
  -6   3   9     4538.09     4556.08     43.74 o
  -5   3   9      488.62      511.88      7.21 o
  -4   3   9     3361.24     3553.63     34.31 o
  -3   3   9       39.81       27.05      3.24 o
  -2   3   9     3614.90     3656.43     31.36 o
  -1   3   9     1667.18     1644.90     14.06 o
   0   3   9     3300.91     3328.57     28.50 o
   1   3   9     1778.38     1623.83     14.66 o
   2   3   9       16.00        4.39      2.34 o
   3   3   9      464.26      381.63      5.73 o
   4   3   9       36.88       47.72      3.03 o
   5   3   9     1712.30     1669.30     16.54 o
   6   3   9     1578.99     1659.35     17.79 o
   7   3   9      738.04      682.44     12.13 o
   8   3   9       33.91       36.12      4.74 o
   9   3   9      302.35      284.20      7.63 o
  10   3   9      129.52      134.82      8.32 o
  11   3   9      768.72      772.13     16.00 o
  12   3   9       81.86       91.10      9.18 o
  13   3   9        1.73        0.47      9.48 o
  14   3   9      474.46      485.47     15.05 o
  15   3   9       13.42        1.48     16.02 o
  16   3   9       60.93       59.92     16.97 o
  17   3   9        0.59       -8.79     16.76 o
  18   3   9       36.74       64.84     17.06 o
 -19   4   9        3.48       31.03     36.98 o
 -18   4   9      113.91      166.14     27.34 o
 -17   4   9       23.78       60.16     24.36 o
 -16   4   9      135.06      117.41     23.72 o
 -15   4   9       31.67       28.24     12.84 o
 -14   4   9      482.92      501.10     16.71 o
 -13   4   9       80.70       79.47     11.01 o
 -12   4   9       80.74       69.90     10.16 o
 -11   4   9      334.58      295.48      9.99 o
 -10   4   9       55.58       51.63      8.43 o
  -9   4   9       12.50        1.43      6.06 o
  -8   4   9       45.46       26.07      4.24 o
  -7   4   9        5.55       -2.02      3.77 o
  -6   4   9      115.51      106.78      4.25 o
  -5   4   9      275.45      261.16      5.78 o
  -4   4   9     1412.30     1390.78     20.03 o
  -3   4   9       43.16       20.35      2.66 o
  -2   4   9     1636.60     1713.41     15.54 o
  -1   4   9      945.93      875.94      9.55 o
   0   4   9     6308.70     6408.50     55.96 o
   1   4   9      249.81      269.82      5.48 o
   2   4   9      108.71       78.23      3.46 o
   3   4   9     4039.41     4294.60     50.43 o
   4   4   9     6352.55     6577.18     58.87 o
   5   4   9       93.07      102.99      4.09 o
   6   4   9     1329.06     1314.66     14.86 o
   7   4   9      455.88      433.08      8.27 o
   8   4   9      932.24      967.69     13.48 o
   9   4   9      433.70      420.37     10.51 o
  10   4   9     2057.85     2020.37     25.70 o
  11   4   9      374.67      335.30     11.25 o
  12   4   9      383.09      398.64     12.74 o
  13   4   9       61.21       71.69     13.83 o
  14   4   9       35.21       37.16     10.68 o
  15   4   9        0.22        1.66     11.44 o
  16   4   9       86.12      112.65     14.43 o
  17   4   9        0.50       21.98     20.70 o
  18   4   9        1.67       12.93     21.30 o
 -18   5   9        1.35        4.65     33.88 o
 -17   5   9        0.17       22.54     38.85 o
 -16   5   9       35.05       31.09     16.29 o
 -15   5   9        7.83        6.09     12.72 o
 -14   5   9      156.29      168.33     19.50 o
 -13   5   9       55.45       32.32      9.84 o
 -12   5   9      480.65      486.52     14.52 o
 -11   5   9      169.92      176.62      9.61 o
 -10   5   9      451.00      433.13     11.19 o
  -9   5   9      863.77      798.42     13.73 o
  -8   5   9     1096.06     1085.08     15.57 o
  -7   5   9      144.01      138.08      4.70 o
  -6   5   9      330.45      340.07      7.84 o
  -5   5   9       25.19       10.19      3.22 o
  -4   5   9     5904.81     5794.70     58.73 o
  -3   5   9        3.41       12.98      4.12 o
  -2   5   9      719.10      679.00      9.52 o
  -1   5   9       82.51      100.92      3.79 o
   0   5   9     1322.16     1246.06     13.35 o
   1   5   9      108.88      109.53      3.99 o
   2   5   9     1207.47     1108.47     12.46 o
   3   5   9       66.20       70.94      4.05 o
   4   5   9       12.04       18.37      3.69 o
   5   5   9        7.79       10.37      4.19 o
   6   5   9       16.80        8.44      3.55 o
   7   5   9      217.61      222.48      7.00 o
   8   5   9      116.89      120.11      6.20 o
   9   5   9      111.33      100.15      6.76 o
  10   5   9      148.02      121.24      7.52 o
  11   5   9       32.86       42.25      8.81 o
  12   5   9      116.46      130.28     13.90 o
  13   5   9       13.30       -2.26     14.18 o
  14   5   9       76.45       77.15     12.08 o
  15   5   9       11.39       -1.34     16.76 o
  16   5   9       25.41       49.73     15.44 o
  17   5   9       15.47        0.94     16.46 o
  18   5   9       56.82       58.87     18.39 o
 -18   6   9       33.93       45.81     21.45 o
 -17   6   9       25.67       13.35     19.82 o
 -16   6   9      146.07      137.88     19.34 o
 -15   6   9      307.86      306.44     16.90 o
 -14   6   9      292.83      334.97     16.03 o
 -13   6   9       40.76       46.41     12.68 o
 -12   6   9        4.96       11.66     10.57 o
 -11   6   9       98.60       95.95      8.62 o
 -10   6   9      225.46      218.60      8.77 o
  -9   6   9      311.01      284.94      9.10 o
  -8   6   9       26.60       31.92      6.26 o
  -7   6   9      669.55      632.14     10.22 o
  -6   6   9      763.63      740.76     14.75 o
  -5   6   9     1882.27     1887.87     25.35 o
  -4   6   9        7.28        4.31      7.12 o
  -3   6   9       41.06       43.63      4.50 o
  -2   6   9      877.12      739.23     10.32 o
  -1   6   9       41.17       59.24      5.70 o
   0   6   9       10.80        4.69      2.98 o
   1   6   9     1364.75     1382.45     14.69 o
   2   6   9     2085.76     2071.00     22.47 o
   3   6   9       29.04       25.32      4.22 o
   4   6   9       56.17       57.10      8.15 o
   5   6   9       79.74      108.97      6.06 o
   6   6   9     1979.42     1954.62     42.98 o
   7   6   9      326.85      345.68     12.96 o
   8   6   9     1869.92     1877.95     41.97 o
   9   6   9       63.82       80.24      8.05 o
  10   6   9      120.52      116.50     10.10 o
  11   6   9       36.49       25.13     10.51 o
  12   6   9       45.81       30.08      9.11 o
  13   6   9       10.67      -12.35     12.35 o
  14   6   9        3.13       15.14     13.69 o
  15   6   9       49.78       45.65     15.06 o
  16   6   9       12.91       27.16     15.52 o
  17   6   9        0.93       -6.68     19.16 o
 -17   7   9       84.94      101.25     20.16 o
 -16   7   9        8.19       24.14     15.04 o
 -15   7   9       17.49       29.86     14.52 o
 -14   7   9      157.22      198.71     14.77 o
 -13   7   9       19.37        7.17      9.52 o
 -12   7   9      126.52      119.71      9.46 o
 -11   7   9        7.41        4.83      7.88 o
 -10   7   9       78.36       80.17      9.25 o
  -9   7   9        2.42       -2.58     13.84 o
  -8   7   9     1559.68     1581.58     29.88 o
  -7   7   9      503.26      497.08     16.60 o
  -6   7   9       12.54       11.78      7.54 o
  -5   7   9        1.00       -5.94      6.94 o
  -4   7   9      126.80      120.29      6.31 o
  -3   7   9      328.78      329.53      9.20 o
  -2   7   9     1508.02     1490.81     16.98 o
  -1   7   9      112.06      105.82      4.74 o
   0   7   9      361.43      351.42      9.63 o
   1   7   9       18.35       19.83      4.14 o
   2   7   9      740.55      798.21     14.96 o
   3   7   9      567.89      555.54     13.13 o
   4   7   9     1004.44      961.80     18.92 o
   5   7   9     1881.10     1840.74     40.75 o
   6   7   9      291.63      296.72     15.11 o
   7   7   9       94.96       85.42     13.11 o
   8   7   9        0.85        1.10     13.30 o
   9   7   9      333.36      368.45     37.04 o
  10   7   9      178.19      179.13     19.27 o
  11   7   9      162.34      175.74     18.23 o
  12   7   9        7.75       -8.98     17.59 o
  13   7   9       94.81      108.48     21.07 o
  14   7   9       36.63       35.11     11.30 o
  15   7   9        2.39        2.69     16.63 o
  16   7   9        1.32      -14.11     14.11 o
 -16   8   9       22.94       44.05     22.71 o
 -15   8   9       19.78       21.15     20.29 o
 -14   8   9        0.68       -4.12     18.97 o
 -13   8   9       42.63       65.29     18.13 o
 -12   8   9       76.49       92.52     17.82 o
 -11   8   9       16.39       43.40     16.49 o
 -10   8   9        6.80       -3.65     14.99 o
  -9   8   9      438.13      446.42     20.87 o
  -8   8   9       51.92       70.34     13.16 o
  -7   8   9     1353.75     1350.90     32.30 o
  -6   8   9        1.61       -2.51     11.71 o
  -5   8   9      562.73      523.83     15.34 o
  -4   8   9       38.27       33.04      6.93 o
  -3   8   9       74.22       85.71      7.18 o
  -2   8   9      110.61      103.39      6.94 o
  -1   8   9      828.35      882.96     23.54 o
   0   8   9        4.71       -3.13      8.20 o
   1   8   9      217.82      228.61     10.26 o
   2   8   9        4.81       21.57      8.76 o
   3   8   9      428.33      428.12     14.80 o
   4   8   9      106.65       91.44     12.41 o
   5   8   9       86.13       66.47     12.78 o
   6   8   9      116.67      113.00     20.36 o
   7   8   9        3.74       -4.43     13.35 o
   8   8   9      561.32      605.78     24.30 o
   9   8   9        7.19       17.16     15.78 o
  10   8   9        5.73        2.31     16.22 o
  11   8   9       63.22       58.74     17.77 o
  12   8   9       60.28       62.07     47.84 o
  13   8   9        4.53       -2.49     20.51 o
  14   8   9        0.71      -16.23     22.30 o
  15   8   9        7.64       -4.74     21.98 o
  16   8   9        0.11       -2.84     24.90 o
 -16   9   9        0.91       24.16     37.63 o
 -15   9   9       13.34        1.88     21.85 o
 -14   9   9        0.76        3.78     22.89 o
 -13   9   9      105.29      140.75     20.56 o
 -12   9   9       15.13        5.74     17.61 o
 -11   9   9       80.50      108.80     30.00 o
 -10   9   9        0.06       -9.98     17.91 o
  -9   9   9       18.53       11.95     14.43 o
  -8   9   9       46.63       31.16     28.45 o
  -7   9   9       48.85       33.02     13.07 o
  -6   9   9       14.29       15.68      9.61 o
  -5   9   9       14.70        7.26     17.61 o
  -4   9   9        0.30        8.77      8.94 o
  -3   9   9       75.79       62.19     12.65 o
  -2   9   9      275.93      267.18     12.60 o
  -1   9   9        2.82       11.45      8.91 o
   0   9   9       22.38       18.85      9.28 o
   1   9   9     1009.58      961.58     20.83 o
   2   9   9       13.10       21.06      9.63 o
   3   9   9      455.05      474.61     20.19 o
   4   9   9      177.41      183.62     17.26 o
   5   9   9      397.40      369.55     18.32 o
   6   9   9       67.01       48.19     14.15 o
   7   9   9      325.07      368.58     18.11 o
   8   9   9       83.12      102.50     16.07 o
   9   9   9      196.34      230.68     17.69 o
  10   9   9       11.33       -6.91     17.05 o
  11   9   9      129.69      137.54     26.12 o
  12   9   9       10.17        9.94     22.43 o
  13   9   9       40.92       20.48     21.68 o
  14   9   9        1.95      -21.77     25.28 o
  15   9   9        3.00      -20.43     23.95 o
 -15  10   9        0.29       28.25     21.62 o
 -14  10   9       55.34       70.72     27.61 o
 -13  10   9       24.65       61.86     19.49 o
 -12  10   9        4.49       -9.41     18.20 o
 -11  10   9      102.60       90.39     17.58 o
 -10  10   9       42.65       61.74     16.26 o
  -9  10   9      277.61      286.67     17.47 o
  -8  10   9        0.20      -10.52     14.08 o
  -7  10   9      672.88      732.81     23.95 o
  -6  10   9        2.62       -1.70     12.95 o
  -5  10   9       27.81       60.87     10.25 o
  -4  10   9       80.61       73.51     10.01 o
  -3  10   9       46.29       55.95      9.76 o
  -2  10   9      106.51       84.31      9.96 o
  -1  10   9      506.99      592.94     17.04 o
   0  10   9      120.32       85.40     10.59 o
   1  10   9      125.60      150.88     11.26 o
   2  10   9      392.15      384.47     18.47 o
   3  10   9       11.00       -7.94     13.10 o
   4  10   9       17.01        1.76     13.42 o
   5  10   9       85.65       90.46     14.97 o
   6  10   9        2.14       14.08     19.72 o
   7  10   9       11.70        6.18     24.57 o
   8  10   9       19.16       -0.62     23.99 o
   9  10   9       11.06       22.86     20.43 o
  10  10   9        5.98       -5.72     17.39 o
  11  10   9       47.28       72.48     19.81 o
  12  10   9        0.39      -14.31     25.73 o
  13  10   9       27.81       31.53     21.72 o
  14  10   9       28.13       42.78     23.75 o
 -13  11   9        9.80       10.98     24.24 o
 -12  11   9       19.09       38.91     18.44 o
 -11  11   9       41.66       57.03     16.95 o
 -10  11   9        5.86      -15.42     15.89 o
  -9  11   9       14.97       13.29     17.20 o
  -8  11   9       62.77       39.85     14.36 o
  -7  11   9       56.77       30.71     26.96 o
  -6  11   9        1.35       13.55     13.30 o
  -5  11   9        9.90       16.23     13.24 o
  -4  11   9      101.93       92.16     13.32 o
  -3  11   9        3.97       15.50     13.22 o
  -2  11   9       36.26       31.84     13.44 o
  -1  11   9       62.83       49.12     13.66 o
   0  11   9        2.60      -13.71     13.71 o
   1  11   9      129.29      174.64     15.60 o
   2  11   9        3.69       -2.59     32.26 o
   3  11   9      277.79      256.96     16.37 o
   4  11   9      151.15      124.46     15.69 o
   5  11   9       29.41       31.22     16.87 o
   6  11   9       19.43       17.58     15.03 o
   7  11   9       17.60       32.84     24.50 o
   8  11   9        2.18      -17.39     17.39 o
   9  11   9       39.41       51.12     18.81 o
  10  11   9       25.34       29.13     18.79 o
  11  11   9      106.86      118.15     20.73 o
  12  11   9        3.41      -16.82     20.95 o
  13  11   9       21.87       68.03     32.20 o
 -12  12   9        1.19       -3.23     34.14 o
 -11  12   9       35.65       86.24     33.49 o
 -10  12   9       31.06        9.05     31.16 o
  -9  12   9       37.95       18.88     29.87 o
  -8  12   9        1.09        7.76     28.06 o
  -7  12   9       10.75       10.60     26.51 o
  -6  12   9        4.35        4.78     27.02 o
  -5  12   9       28.23       35.75     13.85 o
  -4  12   9        8.98       -0.95     13.63 o
  -3  12   9       37.82       45.99     34.14 o
  -2  12   9       17.07       19.01     14.18 o
  -1  12   9       19.29       49.20     14.76 o
   0  12   9       37.13       49.93     31.61 o
   1  12   9        7.87       21.78     23.60 o
   2  12   9       40.33       72.88     16.11 o
   3  12   9       75.00       77.29     16.55 o
   4  12   9        9.44        6.98     16.03 o
   5  12   9       21.65       13.85     15.97 o
   6  12   9        6.71      -11.53     16.64 o
   7  12   9       50.09       58.44     18.43 o
   8  12   9       26.26       21.80     17.20 o
   9  12   9        4.53        3.27     18.20 o
  10  12   9        8.76      -12.95     18.28 o
  11  12   9        5.09        5.35     19.60 o
  -9  13   9        0.30       63.62     31.94 o
  -8  13   9        0.55       83.53     30.26 o
  -7  13   9       48.27       24.31     30.90 o
  -6  13   9       24.16       -7.50     27.15 o
  -5  13   9       73.68       87.15     28.58 o
  -4  13   9       41.34       52.08     13.90 o
  -3  13   9        0.58        8.22     14.58 o
  -2  13   9       33.42       41.75     15.56 o
  -1  13   9        7.13       -6.35     15.51 o
   0  13   9        2.64       11.53     16.32 o
   1  13   9        1.50        2.01     16.41 o
   2  13   9       11.70       13.63     16.77 o
   3  13   9        9.46       -7.80     17.24 o
   4  13   9        8.25        6.14     16.90 o
   5  13   9       19.27       19.28     17.00 o
   6  13   9        4.86      -14.56     27.02 o
   7  13   9        4.96        9.60     22.24 o
   8  13   9        0.42        7.22     20.24 o
   9  13   9        4.40       -0.28     28.45 o
  -6  14   9       14.58        6.08     31.42 o
  -5  14   9       19.27       28.58     30.00 o
  -4  14   9        0.19       -4.65     28.19 o
  -3  14   9       55.68       46.03     14.91 o
  -2  14   9        3.18        4.09     17.46 o
  -1  14   9        1.81       15.18     16.76 o
   0  14   9       29.19       42.19     17.59 o
   1  14   9        3.07       -4.48     18.23 o
   2  14   9        2.11      -17.99     17.99 o
   3  14   9        8.62        3.26     18.03 o
   4  14   9        2.36      -10.17     18.27 o
   5  14   9        0.71      -19.00     29.74 o
   6  14   9       31.05       24.90     18.48 o
   7  14   9        1.80      -13.71     20.82 o
  -2  15   9       16.12       34.78     28.58 o
  -1  15   9        4.33      -17.77     17.77 o
   0  15   9        5.43       -8.97     31.10 o
   1  15   9       15.72      -13.51     18.97 o
 -20   0  10        2.21       43.19     42.93 o
 -18   0  10        4.79      -20.30     34.65 o
 -16   0  10      458.53      569.18     42.02 o
 -14   0  10      352.46      422.16     34.01 o
 -12   0  10     2581.19     2494.08     53.34 o
 -10   0  10       83.63      100.42      8.68 o
  -8   0  10     1192.13     1167.10     20.22 o
  -6   0  10      720.90      666.52     14.78 o
  -4   0  10     1688.74     1678.34     24.40 o
  -2   0  10        3.46       13.24      3.75 o
   0   0  10     2031.38     2122.38     26.32 o
   2   0  10    10983.47    11186.47    130.63 o
   4   0  10      375.82      367.08      8.56 o
   6   0  10     5423.80     5442.34     73.93 o
   8   0  10     3479.28     3617.40     52.25 o
  10   0  10     2885.20     2882.94     41.94 o
  12   0  10      145.30      148.05     10.92 o
  14   0  10      304.21      302.43     33.36 o
  16   0  10      300.85      260.41     37.63 o
  18   0  10      173.56      160.33     43.57 o
 -19   1  10       75.23       90.39     45.90 o
 -18   1  10        0.78      -25.38     25.38 o
 -17   1  10       33.96       49.59     23.01 o
 -16   1  10        4.07        1.47     22.35 o
 -15   1  10      142.58      145.87     21.10 o
 -14   1  10       56.69       59.62     19.83 o
 -13   1  10       87.12      103.64     18.45 o
 -12   1  10      843.22      751.29     21.01 o
 -11   1  10      177.64      146.26      6.97 o
 -10   1  10     1685.64     1604.41     20.89 o
  -9   1  10       72.91       58.29      4.62 o
  -8   1  10      634.82      601.79      9.16 o
  -7   1  10        0.76       -1.50      3.63 o
  -6   1  10     1101.51      965.14     10.63 o
  -5   1  10     2737.50     3061.05     26.79 o
  -4   1  10     1171.86     1019.13     10.26 o
  -3   1  10        7.28       10.64      2.71 o
  -2   1  10    13412.28    13619.95    119.94 o
  -1   1  10      830.61      865.08      8.38 o
   0   1  10     7821.15     8068.43     66.87 o
   1   1  10      185.21      173.05      3.66 o
   2   1  10      740.39      630.10      7.28 o
   3   1  10       59.16       86.93      3.15 o
   4   1  10     3343.35     3231.32     27.92 o
   5   1  10      286.34      309.29      6.75 o
   6   1  10     1014.92     1036.32     13.29 o
   7   1  10       19.40       11.69      4.16 o
   8   1  10       18.16       30.50      4.48 o
   9   1  10      341.34      356.61      8.44 o
  10   1  10       10.98       21.40      6.37 o
  11   1  10       59.66       40.05      7.06 o
  12   1  10      350.11      339.12     12.71 o
  13   1  10       15.67        9.68     10.71 o
  14   1  10       10.37       11.06     13.14 o
  15   1  10       51.30       67.21     22.85 o
  16   1  10       76.32       76.49     25.60 o
  17   1  10       43.03       41.30     37.43 o
  18   1  10       50.54       15.73     29.62 o
  19   1  10        4.30       41.74     30.28 o
 -19   2  10       26.66       59.48     28.58 o
 -18   2  10       30.51       26.60     26.84 o
 -17   2  10       58.22       45.91     33.68 o
 -16   2  10      142.98      156.39     37.95 o
 -15   2  10      121.74      137.79     30.97 o
 -14   2  10      374.18      350.76     21.68 o
 -13   2  10      213.91      202.11     13.55 o
 -12   2  10      380.76      353.73     11.35 o
 -11   2  10        6.49       23.48      7.82 o
 -10   2  10      935.85      926.24     14.38 o
  -9   2  10     1483.58     1551.27     18.50 o
  -8   2  10     2383.19     2377.28     23.00 o
  -7   2  10     1175.73     1153.89     12.65 o
  -6   2  10      732.34      718.65      8.93 o
  -5   2  10     2134.57     2254.52     21.43 o
  -4   2  10        6.74       -0.25      2.91 o
  -3   2  10     9361.39     9852.78     87.18 o
  -2   2  10      955.29     1077.39     10.50 o
  -1   2  10       63.66       48.64      2.41 o
   0   2  10      614.28      685.90      6.87 o
   1   2  10       21.14       11.61      1.86 o
   2   2  10       66.83       48.84      2.83 o
   3   2  10      221.23      187.59      4.05 o
   4   2  10     1419.24     1351.15     12.36 o
   5   2  10     1439.92     1474.97     14.10 o
   6   2  10      591.07      560.24     10.55 o
   7   2  10      254.96      264.93      6.82 o
   8   2  10      834.58      834.64     12.35 o
   9   2  10        8.00       -6.21      6.21 o
  10   2  10     2011.05     1982.86     29.20 o
  11   2  10        2.35       -4.46      7.82 o
  12   2  10      313.12      312.59     15.03 o
  13   2  10       16.94        1.25     11.48 o
  14   2  10      110.41      121.11     17.05 o
  15   2  10       16.60       -5.25     15.00 o
  16   2  10       45.98       26.24     15.47 o
  17   2  10        7.20      -11.02     26.17 o
  18   2  10        9.99       22.93     29.67 o
  19   2  10       62.03       47.03     39.69 o
 -19   3  10      113.24      140.03     28.55 o
 -18   3  10       25.27       42.05     45.38 o
 -17   3  10      252.02      260.44     26.77 o
 -16   3  10       35.41       31.79     22.28 o
 -15   3  10      477.44      546.30     28.48 o
 -14   3  10        0.96      -13.23     13.99 o
 -13   3  10      514.88      559.19     17.61 o
 -12   3  10        1.69       -9.56      9.56 o
 -11   3  10       10.86       11.69      9.20 o
 -10   3  10      773.13      745.72     14.79 o
  -9   3  10     1783.27     1763.55     20.54 o
  -8   3  10     3044.26     2986.77     29.94 o
  -7   3  10       47.12       45.44      4.35 o
  -6   3  10       86.04       86.00      4.25 o
  -5   3  10      146.08      141.56      4.29 o
  -4   3  10     1421.02     1403.61     15.08 o
  -3   3  10       26.83       35.47      3.99 o
  -2   3  10     1165.53     1079.61     10.66 o
  -1   3  10      526.44      565.90      6.49 o
   0   3  10     2061.68     1956.22     16.61 o
   1   3  10      160.59      141.58      3.28 o
   2   3  10       10.32       12.42      2.66 o
   3   3  10     1339.23     1346.85     12.83 o
   4   3  10      327.45      308.69      5.88 o
   5   3  10     1960.23     1947.37     19.07 o
   6   3  10      118.85      115.75      5.71 o
   7   3  10     1116.88     1085.32     20.22 o
   8   3  10      115.51      101.75      7.32 o
   9   3  10      414.17      437.59     10.02 o
  10   3  10       39.52       48.22      7.86 o
  11   3  10      225.73      264.85     10.12 o
  12   3  10       84.90       81.46      9.47 o
  13   3  10       26.51       12.98     10.25 o
  14   3  10        1.92       -2.19     10.23 o
  15   3  10      305.89      345.14     32.08 o
  16   3  10        1.86        8.67     21.73 o
  17   3  10       43.43       28.15     17.35 o
  18   3  10        4.70       23.90     20.85 o
 -18   4  10       23.69       20.24     25.68 o
 -17   4  10       10.81       47.42     24.77 o
 -16   4  10        4.90       -8.43     23.01 o
 -15   4  10      115.09      127.02     15.80 o
 -14   4  10      281.20      296.81     14.11 o
 -13   4  10      110.42       91.30     11.51 o
 -12   4  10       13.66       13.43     10.16 o
 -11   4  10      601.57      564.99     15.99 o
 -10   4  10      524.29      480.58     14.58 o
  -9   4  10      405.69      408.10     11.29 o
  -8   4  10      551.18      484.51     10.62 o
  -7   4  10     3224.96     3253.42     30.42 o
  -6   4  10      520.28      535.46      8.11 o
  -5   4  10     2672.80     2572.59     24.28 o
  -4   4  10       39.71       46.00      3.44 o
  -3   4  10     2316.73     2262.21     24.16 o
  -2   4  10      261.58      300.21      5.59 o
  -1   4  10      661.66      619.77     11.02 o
   0   4  10       54.75       71.58      3.43 o
   1   4  10     4042.07     4072.92     40.74 o
   2   4  10      560.61      518.07      7.44 o
   3   4  10      687.51      716.02      8.90 o
   4   4  10     1726.10     1861.89     17.96 o
   5   4  10     2630.52     2720.98     25.49 o
   6   4  10      102.66       91.51      4.64 o
   7   4  10      929.23      974.44     12.49 o
   8   4  10      869.02      851.01     13.84 o
   9   4  10       33.59       14.10      6.41 o
  10   4  10       27.52       32.91      7.10 o
  11   4  10      122.96      111.57      9.34 o
  12   4  10        3.00       -6.48      9.23 o
  13   4  10        3.96       -6.14      9.97 o
  14   4  10        3.30        2.38     10.79 o
  15   4  10       11.58       21.80     13.13 o
  16   4  10        3.50       11.31     15.21 o
  17   4  10        1.41       -0.95     21.98 o
  18   4  10        5.08      -10.27     21.48 o
 -18   5  10        0.62      -20.82     36.46 o
 -17   5  10      192.82      219.38     21.46 o
 -16   5  10        0.62        0.57     18.63 o
 -15   5  10       66.92       86.60     13.38 o
 -14   5  10        0.50       13.44     12.14 o
 -13   5  10      177.18      174.00     12.33 o
 -12   5  10        4.00        4.25     10.39 o
 -11   5  10      303.62      318.76     10.83 o
 -10   5  10       53.18       45.86      7.20 o
  -9   5  10      249.24      236.94     10.13 o
  -8   5  10      406.56      344.25      9.67 o
  -7   5  10      439.80      432.12      9.88 o
  -6   5  10     1271.36     1310.39     15.76 o
  -5   5  10      149.67      128.61      5.99 o
  -4   5  10     1842.78     1871.12     24.38 o
  -3   5  10      198.30      195.81      5.64 o
  -2   5  10      261.72      250.11      8.19 o
  -1   5  10       57.08       30.70      3.51 o
   0   5  10     1252.99     1339.00     13.65 o
   1   5  10     1117.47     1070.23     16.43 o
   2   5  10      114.34       92.31      4.00 o
   3   5  10      244.34      242.58      7.48 o
   4   5  10      146.09      126.94      6.16 o
   5   5  10     1610.91     1443.07     32.24 o
   6   5  10       36.93       52.42      4.10 o
   7   5  10     1173.34     1149.99     16.05 o
   8   5  10      147.73      130.00      6.55 o
   9   5  10      901.53      928.69     16.30 o
  10   5  10      110.17      102.87      8.20 o
  11   5  10      396.88      390.30     12.28 o
  12   5  10       33.50       11.78     11.42 o
  13   5  10      159.64      167.83     20.54 o
  14   5  10       58.40       36.71     14.22 o
  15   5  10      130.48      134.84     13.40 o
  16   5  10       19.98       17.24     15.54 o
  17   5  10      131.29      147.57     21.81 o
  18   5  10       24.40       27.93     18.69 o
 -18   6  10        9.96       -4.65     26.77 o
 -17   6  10        0.55       -1.64     19.98 o
 -16   6  10        1.52       13.05     18.81 o
 -15   6  10        0.90       -7.39     14.50 o
 -14   6  10       27.73       30.00     13.55 o
 -13   6  10       23.20       25.88     12.80 o
 -12   6  10      112.82      110.62     11.49 o
 -11   6  10      126.00      128.10      8.90 o
 -10   6  10      211.03      196.65      8.84 o
  -9   6  10      458.94      423.66     11.36 o
  -8   6  10        2.01       -2.22      6.39 o
  -7   6  10     1492.77     1468.19     20.74 o
  -6   6  10      274.08      255.69      8.57 o
  -5   6  10     1166.38     1166.45     20.83 o
  -4   6  10      251.20      237.82      6.76 o
  -3   6  10      465.37      437.34      7.96 o
  -2   6  10      150.16      125.35      5.86 o
  -1   6  10     3072.57     3079.71     31.61 o
   0   6  10     1205.38     1120.54     13.83 o
   1   6  10     1461.55     1441.49     15.48 o
   2   6  10      382.31      396.13     14.55 o
   3   6  10      990.42      957.06     21.53 o
   4   6  10       25.54       32.35      5.75 o
   5   6  10       12.69        3.08      7.55 o
   6   6  10       17.38       29.07     10.01 o
   7   6  10       36.07       49.50     10.44 o
   8   6  10       28.84       45.09     11.20 o
   9   6  10      614.12      639.26     15.19 o
  10   6  10      438.10      414.53     16.44 o
  11   6  10        0.12       -2.18      8.10 o
  12   6  10        6.41       -1.47     10.47 o
  13   6  10       33.81       16.67     12.96 o
  14   6  10       26.04        7.13     13.53 o
  15   6  10       11.97       17.70     14.85 o
  16   6  10       73.59       69.12     19.11 o
  17   6  10       12.77        4.96     49.46 o
 -17   7  10       62.41       69.50     20.37 o
 -16   7  10       24.16       35.77     15.50 o
 -15   7  10        7.68       29.74     15.60 o
 -14   7  10        0.84       23.05     13.68 o
 -13   7  10      124.30      144.71     10.70 o
 -12   7  10      185.39      181.26     15.15 o
 -11   7  10      218.89      234.72     11.73 o
 -10   7  10      103.00       88.94     13.26 o
  -9   7  10       86.43      103.17     21.46 o
  -8   7  10      542.01      523.32     21.24 o
  -7   7  10      482.85      530.21     34.98 o
  -6   7  10       12.27       32.87      9.71 o
  -5   7  10       62.77       74.73      9.64 o
  -4   7  10      428.52      390.12     10.44 o
  -3   7  10       16.10       10.97      6.12 o
  -2   7  10      695.06      731.14     12.15 o
  -1   7  10     1056.40      953.79     13.36 o
   0   7  10     2882.87     2940.06     35.87 o
   1   7  10       27.31       12.44      6.50 o
   2   7  10      771.26      754.83     22.34 o
   3   7  10      782.53      728.07     18.02 o
   4   7  10      177.15      139.30     10.30 o
   5   7  10     1223.99     1174.02     34.59 o
   6   7  10      162.13      173.71     14.43 o
   7   7  10       22.52       19.76     13.92 o
   8   7  10        9.13        3.02     14.59 o
   9   7  10       15.77       30.83     15.56 o
  10   7  10       21.88        1.37     15.76 o
  11   7  10      258.82      251.85     19.68 o
  12   7  10       11.03       -9.39     19.06 o
  13   7  10      252.27      286.19     21.90 o
  14   7  10       21.82      -13.05     20.89 o
  15   7  10        1.33        0.50     12.23 o
  16   7  10       27.52      -13.90     26.89 o
 -16   8  10       11.71       33.49     23.31 o
 -15   8  10       17.50       46.59     21.07 o
 -14   8  10       54.68       62.98     20.66 o
 -13   8  10       38.17       45.58     27.41 o
 -12   8  10      283.27      297.88     19.86 o
 -11   8  10        1.30       -7.87     16.26 o
 -10   8  10       26.89       14.43     18.68 o
  -9   8  10        5.42       13.75     20.62 o
  -8   8  10      154.39      164.09     14.73 o
  -7   8  10       35.15       30.39     18.36 o
  -6   8  10       11.54        8.63     12.27 o
  -5   8  10       82.80       90.44      9.32 o
  -4   8  10       24.67       28.13     14.37 o
  -3   8  10       36.63       38.02      6.58 o
  -2   8  10      129.36       86.55      8.99 o
  -1   8  10       41.51       53.21      6.14 o
   0   8  10      168.69      144.26      9.91 o
   1   8  10      375.01      420.11     15.08 o
   2   8  10      989.76      946.96     20.58 o
   3   8  10      575.69      572.00     16.96 o
   4   8  10      215.52      206.86     14.48 o
   5   8  10      150.27      193.60     19.78 o
   6   8  10      430.03      445.90     21.35 o
   7   8  10      342.80      362.41     17.97 o
   8   8  10        9.29       18.94     14.57 o
   9   8  10       80.30      105.83     16.68 o
  10   8  10       53.31       48.47     17.92 o
  11   8  10       21.60        1.79     18.12 o
  12   8  10      128.48      136.17     20.11 o
  13   8  10       50.97       36.14     21.34 o
  14   8  10       50.42       62.43     27.35 o
  15   8  10        0.07      -22.07     22.75 o
  16   8  10        0.52        1.94     35.56 o
 -16   9  10       10.49       88.05     32.32 o
 -15   9  10       68.25       85.50     39.18 o
 -14   9  10       42.48       80.56     21.39 o
 -13   9  10       15.76       31.16     19.96 o
 -12   9  10        6.71        6.93     27.41 o
 -11   9  10        0.35        8.24     17.02 o
 -10   9  10      134.80      151.38     16.97 o
  -9   9  10       15.55       31.17     14.87 o
  -8   9  10      155.02      141.05     15.63 o
  -7   9  10        7.44        3.60     10.64 o
  -6   9  10      149.09      147.51     11.13 o
  -5   9  10       72.19       73.45     10.17 o
  -4   9  10      492.61      498.23     15.79 o
  -3   9  10       51.98       46.86      9.91 o
  -2   9  10      893.55      929.07     22.14 o
  -1   9  10       65.93       58.99      9.71 o
   0   9  10      120.97      101.04     10.35 o
   1   9  10        4.01       14.60      9.82 o
   2   9  10      910.84      981.33     22.17 o
   3   9  10      128.47      124.28     11.19 o
   4   9  10       59.86       74.19     13.73 o
   5   9  10        0.37       -4.07     13.07 o
   6   9  10       56.77       40.83     14.10 o
   7   9  10      163.52      188.92     26.70 o
   8   9  10        8.52        8.39     16.13 o
   9   9  10        5.16       -4.52     16.75 o
  10   9  10        4.39        3.65     26.96 o
  11   9  10       12.17        4.20     17.82 o
  12   9  10        0.93      -18.93     19.38 o
  13   9  10        1.33       28.31     21.28 o
  14   9  10        0.06       -7.26     34.20 o
  15   9  10        1.86      -32.07     32.07 o
 -14  10  10       34.38       37.75     24.83 o
 -13  10  10       13.21       16.15     20.52 o
 -12  10  10      113.05      166.65     19.95 o
 -11  10  10        1.51        2.60     18.30 o
 -10  10  10      102.66      133.86     17.35 o
  -9  10  10       21.53      -15.67     15.98 o
  -8  10  10        0.82      -14.97     14.97 o
  -7  10  10       15.10       -8.39     14.03 o
  -6  10  10      141.37      121.82     12.80 o
  -5  10  10       24.51       24.86     10.65 o
  -4  10  10       86.52       98.48     10.62 o
  -3  10  10       18.50       10.86     10.14 o
  -2  10  10      194.15      171.68     11.31 o
  -1  10  10        0.66        8.64      9.91 o
   0  10  10       53.30       28.14     10.61 o
   1  10  10      115.14      103.85     11.07 o
   2  10  10        5.25       10.25     10.87 o
   3  10  10       28.00       21.78     13.77 o
   4  10  10       67.36       70.95     25.28 o
   5  10  10       18.58       33.67     14.65 o
   6  10  10        5.15       -1.50     23.86 o
   7  10  10       14.24       13.58     15.64 o
   8  10  10        8.82       15.57     20.36 o
   9  10  10       18.47       29.47     17.60 o
  10  10  10       16.63       24.30     18.63 o
  11  10  10       32.45       18.14     19.75 o
  12  10  10       23.87       41.38     24.18 o
  13  10  10        8.54      -10.23     26.64 o
  14  10  10        7.28      -18.75     23.99 o
 -13  11  10       10.96       13.28     20.01 o
 -12  11  10       64.37       93.82     18.88 o
 -11  11  10        4.84      -17.33     17.33 o
 -10  11  10        3.40       -6.47     16.93 o
  -9  11  10       11.76       21.03     16.05 o
  -8  11  10        3.04        7.21     15.48 o
  -7  11  10        2.59        6.91     14.57 o
  -6  11  10       77.38       77.41     15.16 o
  -5  11  10       49.60       44.90     14.35 o
  -4  11  10      166.73      187.63     21.66 o
  -3  11  10        8.15       -1.87     27.09 o
  -2  11  10       75.86       76.60     14.75 o
  -1  11  10       13.74       13.08     14.21 o
   0  11  10       67.04       81.80     14.63 o
   1  11  10      120.38       90.84     27.28 o
   2  11  10       14.27        1.98     14.82 o
   3  11  10       64.02       65.20     15.88 o
   4  11  10       75.03       81.95     16.32 o
   5  11  10       21.95       24.36     16.09 o
   6  11  10       25.90       26.14     22.63 o
   7  11  10       33.89       27.97     16.68 o
   8  11  10       72.82      105.38     18.07 o
   9  11  10        1.77       18.46     18.18 o
  10  11  10       11.02       -1.74     19.90 o
  11  11  10       11.74       17.79     20.56 o
  12  11  10        0.11        4.88     22.44 o
 -11  12  10        3.85       32.20     33.49 o
 -10  12  10        1.44      -21.72     30.90 o
  -9  12  10       30.53       78.74     31.16 o
  -8  12  10       42.26       27.28     29.22 o
  -7  12  10       30.92       11.53     14.59 o
  -6  12  10       12.82       39.19     15.21 o
  -5  12  10       26.77       45.27     15.97 o
  -4  12  10        0.16        5.91     13.87 o
  -3  12  10       40.64       44.55     14.74 o
  -2  12  10        6.72       10.38     14.91 o
  -1  12  10       69.67       63.51     16.74 o
   0  12  10        0.94       -7.86     15.85 o
   1  12  10      112.45      116.84     16.72 o
   2  12  10       42.81       38.18     16.56 o
   3  12  10       22.05       19.32     16.94 o
   4  12  10        1.57        1.96     24.95 o
   5  12  10        4.25       -2.28     22.11 o
   6  12  10       13.82       17.28     17.55 o
   7  12  10        8.94       10.36     17.40 o
   8  12  10        2.11      -17.82     17.82 o
   9  12  10       19.19       28.93     20.88 o
  10  12  10        0.16      -10.90     19.79 o
  11  12  10        0.04       14.35     27.28 o
  -9  13  10        5.08      -29.87     31.68 o
  -8  13  10      148.79      220.46     35.43 o
  -7  13  10        0.14       -5.82     31.42 o
  -6  13  10      132.82      101.50     31.03 o
  -5  13  10        1.49       27.93     28.96 o
  -4  13  10        0.50        8.93     14.95 o
  -3  13  10       12.48       54.96     15.79 o
  -2  13  10        8.13        4.18     15.93 o
  -1  13  10        4.14       -6.86     16.51 o
   0  13  10       10.95        4.34     17.23 o
   1  13  10       11.41       25.13     17.87 o
   2  13  10        8.05       44.94     17.81 o
   3  13  10       81.84       82.51     18.63 o
   4  13  10       56.16       52.46     17.99 o
   5  13  10       32.53       35.48     18.19 o
   6  13  10       24.34       44.54     18.42 o
   7  13  10        4.46       -2.42     18.19 o
   8  13  10        1.53      -18.50     18.50 o
   9  13  10        0.50        2.59     23.27 o
  -5  14  10       78.21       77.32     31.29 o
  -4  14  10        0.14      -28.70     28.70 o
  -3  14  10       62.94       92.98     16.44 o
  -2  14  10       25.85       29.13     17.01 o
  -1  14  10        0.66        3.15     35.69 o
   0  14  10       17.73       13.73     18.85 o
   1  14  10       30.84       25.38     18.42 o
   2  14  10        2.32       -6.16     19.78 o
   3  14  10        0.21       19.25     18.93 o
   4  14  10        0.58       19.78     27.61 o
   5  14  10        2.42       -4.65     19.40 o
   6  14  10        0.03      -14.35     22.50 o
 -19   0  11       85.39      138.22     42.93 o
 -17   0  11       55.30      139.51     37.76 o
 -15   0  11        8.01       14.74     28.83 o
 -13   0  11       30.84       96.85     27.54 o
 -11   0  11      575.67      479.15     21.90 o
  -9   0  11       41.77       54.01      6.46 o
  -7   0  11     3114.29     3120.11     43.60 o
  -5   0  11    11252.22    11763.05    164.02 o
  -3   0  11    18837.84    19736.66    260.41 o
  -1   0  11     5687.51     5351.43     63.51 o
   1   0  11      144.26       92.08      4.42 o
   3   0  11     2099.62     2028.03     25.90 o
   5   0  11     3661.83     3604.28     44.18 o
   7   0  11      264.95      249.23      8.75 o
   9   0  11      159.92      129.83      9.90 o
  11   0  11      350.77      393.10     15.59 o
  13   0  11      722.98      727.44     45.90 o
  15   0  11       58.27       71.50     33.10 o
  17   0  11       18.74       34.91     40.21 o
 -19   1  11      114.94      155.93     30.26 o
 -18   1  11       72.04       84.53     54.95 o
 -17   1  11      152.36      195.56     26.95 o
 -16   1  11       51.52       36.42     22.99 o
 -15   1  11      482.87      462.81     26.61 o
 -14   1  11        4.72       -2.26     19.83 o
 -13   1  11     1549.99     1639.93     93.81 o
 -12   1  11      124.79      110.37      9.59 o
 -11   1  11      662.75      655.07     16.24 o
 -10   1  11        0.57       -4.80      8.43 o
  -9   1  11     1387.57     1357.89     16.70 o
  -8   1  11      150.11      144.40      5.05 o
  -7   1  11     4700.28     4538.77     43.94 o
  -6   1  11      278.06      301.94      5.92 o
  -5   1  11      553.33      574.69      8.30 o
  -4   1  11        4.17        3.84      2.02 o
  -3   1  11       64.70      113.03      3.89 o
  -2   1  11      398.74      400.82      6.18 o
  -1   1  11      256.57      333.87      5.61 o
   0   1  11       46.72       59.22     10.86 o
   1   1  11      229.16      215.09      4.36 o
   2   1  11     2263.96     2280.64     20.21 o
   3   1  11       79.69       72.22      4.19 o
   4   1  11       81.28       81.64      3.65 o
   5   1  11      177.33      183.25      4.39 o
   6   1  11     1827.09     1752.86     18.84 o
   7   1  11      388.35      367.92     13.80 o
   8   1  11       91.30      107.69      5.16 o
   9   1  11      365.87      379.58      9.42 o
  10   1  11       53.75       53.49      7.04 o
  11   1  11       72.96       91.01      8.60 o
  12   1  11        0.87       -0.95     10.16 o
  13   1  11       54.24       48.70     13.39 o
  14   1  11       51.59       49.65     13.69 o
  15   1  11      845.96      950.87     37.31 o
  16   1  11        0.15        3.16     25.24 o
  17   1  11      196.48      217.59     27.89 o
  18   1  11       32.66        7.14     40.92 o
 -19   2  11       36.31       91.28     29.61 o
 -18   2  11        1.22       -0.39     24.69 o
 -17   2  11       48.19       50.20     24.64 o
 -16   2  11      208.38      253.99     24.13 o
 -15   2  11        4.28       34.43     21.11 o
 -14   2  11       54.36       58.61     31.16 o
 -13   2  11        3.06        9.52     10.30 o
 -12   2  11      303.39      278.03     11.40 o
 -11   2  11        2.04       -5.83      7.41 o
 -10   2  11        7.05       11.52      6.95 o
  -9   2  11      627.74      546.71     11.33 o
  -8   2  11      200.98      193.04      5.47 o
  -7   2  11      519.34      480.88      8.06 o
  -6   2  11     1248.64     1253.13     13.37 o
  -5   2  11     2677.83     2743.19     25.72 o
  -4   2  11      296.69      292.75      5.89 o
  -3   2  11     3922.72     3812.83     34.77 o
  -2   2  11     1322.75     1304.12     11.88 o
  -1   2  11     1882.06     1727.74     14.33 o
   0   2  11       32.85       43.18      2.84 o
   1   2  11     3470.25     3380.96     27.65 o
   2   2  11     2474.25     2501.50     20.07 o
   3   2  11     1355.40     1238.01     11.56 o
   4   2  11       44.84       48.07      3.19 o
   5   2  11     1254.15     1132.26     11.40 o
   6   2  11      155.92      174.84      4.98 o
   7   2  11       24.31       17.69      4.88 o
   8   2  11      880.34      922.42     13.33 o
   9   2  11      144.52      135.44      7.21 o
  10   2  11       64.21       92.15      8.31 o
  11   2  11      727.60      710.91     16.02 o
  12   2  11       97.66      103.33     12.97 o
  13   2  11        6.03       -1.71     11.44 o
  14   2  11      458.75      506.30     21.49 o
  15   2  11        0.06      -13.31     14.87 o
  16   2  11      207.14      232.08     17.28 o
  17   2  11        0.07        9.91     26.85 o
  18   2  11       25.70       30.70     29.06 o
 -19   3  11        7.79        7.06     28.01 o
 -18   3  11        7.37       28.95     26.06 o
 -17   3  11        5.61       14.26     25.38 o
 -16   3  11       20.06       40.75     23.90 o
 -15   3  11      123.57      131.24     22.69 o
 -14   3  11        0.32       -1.91     19.52 o
 -13   3  11      108.27       78.15     11.72 o
 -12   3  11       20.03       14.50     10.32 o
 -11   3  11       66.51       73.67      9.73 o
 -10   3  11      558.66      555.44     15.32 o
  -9   3  11      546.34      504.73     12.79 o
  -8   3  11      656.39      629.17     11.18 o
  -7   3  11     1009.82     1004.89     12.55 o
  -6   3  11     2556.79     2546.51     25.75 o
  -5   3  11      476.43      538.15      8.50 o
  -4   3  11     1374.84     1291.38     13.38 o
  -3   3  11       87.07       81.00      3.52 o
  -2   3  11     1756.19     1781.37     16.36 o
  -1   3  11       28.83       18.79      2.94 o
   0   3  11     4078.46     4321.74     36.56 o
   1   3  11        0.47       -2.31      2.31 o
   2   3  11     2076.49     2009.38     17.14 o
   3   3  11      216.10      224.75      7.49 o
   4   3  11     1984.95     2033.90     18.61 o
   5   3  11       11.07       15.37      4.16 o
   6   3  11     1800.14     1836.06     20.99 o
   7   3  11      297.19      270.76      7.40 o
   8   3  11      942.68      881.23     13.09 o
   9   3  11       11.17       -6.92      6.92 o
  10   3  11      384.43      379.48     11.86 o
  11   3  11       67.99       58.65      8.97 o
  12   3  11      104.02       82.62      9.59 o
  13   3  11       90.33       91.95     10.47 o
  14   3  11        1.33      -10.49     10.49 o
  15   3  11       63.25       47.09     16.47 o
  16   3  11       45.94       65.87     16.90 o
  17   3  11      125.83      130.03     23.33 o
  18   3  11       43.64       73.94     19.45 o
 -18   4  11       14.91       84.69     35.82 o
 -17   4  11       23.21       19.97     24.55 o
 -16   4  11       91.73       74.73     23.20 o
 -15   4  11       13.51      -10.66     21.11 o
 -14   4  11      140.35      132.72     13.04 o
 -13   4  11      114.46       91.91     11.57 o
 -12   4  11      675.05      692.56     18.38 o
 -11   4  11        6.54        9.49      9.66 o
 -10   4  11      790.83      773.88     23.08 o
  -9   4  11       38.26       46.81      7.39 o
  -8   4  11      821.47      851.54     15.08 o
  -7   4  11       56.11       42.71      5.11 o
  -6   4  11     1997.28     2002.31     20.93 o
  -5   4  11      117.12       99.58      4.44 o
  -4   4  11     1965.98     1965.55     20.29 o
  -3   4  11      165.70      130.35      4.91 o
  -2   4  11        9.68       23.83      3.45 o
  -1   4  11      492.28      441.00      6.63 o
   0   4  11       56.60       77.69      3.74 o
   1   4  11      322.24      344.92      6.66 o
   2   4  11      138.38      159.37      4.44 o
   3   4  11      334.06      303.19      6.96 o
   4   4  11       11.19        6.86      2.87 o
   5   4  11      184.46      211.94      5.21 o
   6   4  11      553.16      582.50      9.44 o
   7   4  11       53.87       44.39      5.44 o
   8   4  11        8.19       -5.91      5.91 o
   9   4  11      476.39      431.35     10.96 o
  10   4  11      741.10      760.54     19.96 o
  11   4  11      178.15      167.68      9.97 o
  12   4  11      339.80      326.18     14.17 o
  13   4  11        2.30      -10.06     10.06 o
  14   4  11      188.53      196.93     12.35 o
  15   4  11       18.06        8.65     13.14 o
  16   4  11      127.21      129.61     16.17 o
  17   4  11        8.68       41.22     21.34 o
  18   4  11       40.45       61.03     25.99 o
 -18   5  11        0.48       26.51     37.50 o
 -17   5  11       22.25       53.51     28.38 o
 -16   5  11       60.54      102.88     20.88 o
 -15   5  11       81.40      106.92     16.17 o
 -14   5  11       28.40       29.39     12.40 o
 -13   5  11       58.74       45.26     11.99 o
 -12   5  11       45.44       34.28     10.78 o
 -11   5  11        5.56        7.32      9.87 o
 -10   5  11      404.66      373.45     11.38 o
  -9   5  11       43.31       48.17      6.96 o
  -8   5  11     1128.24     1058.67     16.00 o
  -7   5  11        0.46       -4.31      5.79 o
  -6   5  11       39.30       19.12      4.76 o
  -5   5  11       15.70        4.09      3.90 o
  -4   5  11     2986.76     2882.48     41.57 o
  -3   5  11       10.66       -4.24      4.24 o
  -2   5  11     2929.80     2774.69     27.12 o
  -1   5  11     2121.27     2123.94     20.21 o
   0   5  11     2630.46     2548.99     25.14 o
   1   5  11       47.33       45.03      4.23 o
   2   5  11     1580.40     1605.45     26.02 o
   3   5  11      203.29      197.61      6.06 o
   4   5  11     1399.13     1475.10     19.04 o
   5   5  11      791.15      779.10     13.02 o
   6   5  11     1763.75     1748.00     24.34 o
   7   5  11      734.42      684.51     13.32 o
   8   5  11      202.50      199.93      7.93 o
   9   5  11        0.36       -1.62      7.09 o
  10   5  11      386.64      389.36     11.69 o
  11   5  11       39.06       25.46      8.50 o
  12   5  11      242.44      211.57     13.19 o
  13   5  11       28.98        1.48     13.39 o
  14   5  11        0.89       -4.88     14.31 o
  15   5  11       78.68       88.55     13.54 o
  16   5  11       20.54        0.57     15.47 o
  17   5  11        6.98        7.24     16.91 o
 -18   6  11      108.39      111.46     28.06 o
 -17   6  11       16.97       38.93     24.50 o
 -16   6  11        2.28       -7.04     18.98 o
 -15   6  11        0.17        2.62     14.60 o
 -14   6  11      287.11      291.96     16.27 o
 -13   6  11        6.74       14.35     13.07 o
 -12   6  11      477.95      499.73     18.14 o
 -11   6  11      299.13      272.13     10.23 o
 -10   6  11      266.55      264.35      9.50 o
  -9   6  11       60.17       58.20      7.53 o
  -8   6  11      941.07      944.61     16.01 o
  -7   6  11        8.77        7.56      6.02 o
  -6   6  11      449.36      473.23     16.18 o
  -5   6  11      161.18      143.06      8.34 o
  -4   6  11     1458.23     1397.77     22.46 o
  -3   6  11     1185.67     1218.46     18.08 o
  -2   6  11      335.97      357.01      7.54 o
  -1   6  11       15.93       19.49      4.02 o
   0   6  11      387.97      372.82      7.79 o
   1   6  11      151.87      140.85      5.04 o
   2   6  11      655.92      616.01     13.18 o
   3   6  11      131.49      139.97      6.26 o
   4   6  11       26.91       31.85      7.75 o
   5   6  11      415.80      425.72     13.95 o
   6   6  11      110.28      109.59     20.04 o
   7   6  11      161.18      163.95     12.01 o
   8   6  11        9.37       10.68     17.39 o
   9   6  11      547.76      476.61     15.38 o
  10   6  11       44.21       54.45      8.38 o
  11   6  11        5.48       -6.93      8.26 o
  12   6  11      247.62      212.91     10.67 o
  13   6  11      165.35      148.75     13.94 o
  14   6  11       21.66       15.07     14.00 o
  15   6  11        1.04       -2.65     15.03 o
  16   6  11       48.54       22.49     51.85 o
  17   6  11        0.19        4.14     22.37 o
 -17   7  11       74.96       90.26     20.60 o
 -16   7  11       25.86       33.23     18.46 o
 -15   7  11       30.77        8.64     14.67 o
 -14   7  11       11.43       12.92     13.93 o
 -13   7  11       58.99       52.23     10.13 o
 -12   7  11       54.88       81.12      9.68 o
 -11   7  11      425.26      458.41     13.92 o
 -10   7  11       13.37        5.98      9.33 o
  -9   7  11       45.18       54.21     20.95 o
  -8   7  11        2.05       10.88     14.17 o
  -7   7  11      245.11      276.81     19.27 o
  -6   7  11      246.91      238.72     14.82 o
  -5   7  11       27.55       29.57      9.21 o
  -4   7  11       15.23       21.91      8.99 o
  -3   7  11      131.68      128.53     10.03 o
  -2   7  11     1732.23     1689.95     25.00 o
  -1   7  11     1090.75     1033.95     17.59 o
   0   7  11      766.02      816.37     17.82 o
   1   7  11       20.22       27.91      8.23 o
   2   7  11      522.34      505.38     15.83 o
   3   7  11      477.37      512.29     16.18 o
   4   7  11        6.71        0.23      9.43 o
   5   7  11      718.52      674.41     35.23 o
   6   7  11        4.87       15.21     13.20 o
   7   7  11      283.10      250.17     15.94 o
   8   7  11       94.21      113.91     15.67 o
   9   7  11      197.49      233.08     17.92 o
  10   7  11      261.43      255.06     29.48 o
  11   7  11       94.10      101.26     18.49 o
  12   7  11        0.87      -11.81     19.05 o
  13   7  11       31.69       10.60     21.64 o
  14   7  11        2.98       -5.33     36.20 o
  15   7  11       19.95       19.85     24.23 o
  16   7  11       15.47       22.03     25.62 o
 -16   8  11       12.78       35.63     38.79 o
 -15   8  11       14.38       -5.76     21.42 o
 -14   8  11        0.65       -4.91     20.73 o
 -13   8  11       38.33       42.05     19.95 o
 -12   8  11       21.82       40.47     18.70 o
 -11   8  11       24.76      -12.81     17.25 o
 -10   8  11       75.56       98.26     29.87 o
  -9   8  11      154.77      140.80     16.83 o
  -8   8  11      350.63      363.98     18.33 o
  -7   8  11      151.72      122.85     19.65 o
  -6   8  11      328.30      365.30     15.11 o
  -5   8  11      372.77      392.51     14.46 o
  -4   8  11        5.66       -7.86     12.09 o
  -3   8  11      685.36      670.51     14.19 o
  -2   8  11       57.10       61.57     10.92 o
  -1   8  11      289.91      271.52      9.53 o
   0   8  11       13.90        3.74      6.47 o
   1   8  11      646.58      646.70     17.63 o
   2   8  11       32.04       17.92     10.04 o
   3   8  11      184.41      199.41     11.38 o
   4   8  11      119.03       95.73     11.12 o
   5   8  11        4.26       12.24     13.68 o
   6   8  11      158.64      166.00     15.17 o
   7   8  11      244.28      249.85     17.44 o
   8   8  11        3.99        0.96     15.78 o
   9   8  11      362.11      367.72     20.60 o
  10   8  11        5.96      -17.35     17.35 o
  11   8  11       28.59       35.39     19.25 o
  12   8  11       42.67       15.92     20.56 o
  13   8  11       59.46       60.07     45.00 o
  14   8  11       16.23       20.33     21.95 o
  15   8  11        0.01        3.30     24.03 o
 -15   9  11       29.62       60.27     31.16 o
 -14   9  11       60.67       95.19     22.38 o
 -13   9  11       24.40       23.40     27.48 o
 -12   9  11       33.49       31.22     19.43 o
 -11   9  11       21.89       14.29     26.57 o
 -10   9  11       70.47       36.44     17.46 o
  -9   9  11      180.18      217.48     18.94 o
  -8   9  11        0.62        2.06     14.52 o
  -7   9  11       87.35       90.12     15.15 o
  -6   9  11      107.99      140.05     11.46 o
  -5   9  11       24.15       27.15     10.46 o
  -4   9  11       48.19       47.44     10.40 o
  -3   9  11        0.95       -0.48     20.95 o
  -2   9  11        2.96       11.90      9.89 o
  -1   9  11      370.63      362.56     14.39 o
   0   9  11        4.35       -6.38     10.25 o
   1   9  11        4.37      -11.75     11.75 o
   2   9  11       71.52       55.90     11.41 o
   3   9  11      147.05      146.92     11.83 o
   4   9  11       62.21       50.99     14.11 o
   5   9  11       10.81       22.63     14.25 o
   6   9  11        4.59        3.66     18.75 o
   7   9  11      176.06      161.91     16.94 o
   8   9  11        9.93       43.55     17.18 o
   9   9  11        1.40      -12.43     17.12 o
  10   9  11        7.69       10.05     18.19 o
  11   9  11       65.57       22.07     30.13 o
  12   9  11       24.68        5.98     20.83 o
  13   9  11       98.55      125.15     22.97 o
  14   9  11       16.34        4.41     36.33 o
 -14  10  11        7.29       42.40     22.47 o
 -13  10  11        8.73       30.02     21.46 o
 -12  10  11       39.09       72.07     19.93 o
 -11  10  11        1.49       21.03     18.61 o
 -10  10  11        0.29       -5.34     17.68 o
  -9  10  11        0.40        6.06     28.70 o
  -8  10  11        2.79       23.64     16.09 o
  -7  10  11       20.97        5.33     15.46 o
  -6  10  11        7.72      -10.57     11.09 o
  -5  10  11       30.64       37.38     10.99 o
  -4  10  11       40.31       50.39     15.34 o
  -3  10  11        6.96       20.99     12.06 o
  -2  10  11       18.52       21.65     10.68 o
  -1  10  11      149.18      137.64     11.75 o
   0  10  11        4.95       -5.06     11.88 o
   1  10  11      545.49      599.03     20.45 o
   2  10  11        0.73       12.50     11.26 o
   3  10  11       84.36       93.93     15.60 o
   4  10  11       44.22       30.33     14.75 o
   5  10  11       85.16      105.78     17.20 o
   6  10  11       21.18        8.09     15.83 o
   7  10  11       91.60       97.08     17.49 o
   8  10  11        6.28       16.09     17.41 o
   9  10  11        3.03        3.60     18.29 o
  10  10  11       38.65       27.61     20.26 o
  11  10  11       17.37       31.62     20.88 o
  12  10  11       33.04       42.93     22.95 o
  13  10  11       23.81       34.57     25.54 o
 -13  11  11        2.74       19.49     20.38 o
 -12  11  11        0.65       31.04     19.87 o
 -11  11  11       61.61       87.77     20.62 o
 -10  11  11       64.18       81.57     18.10 o
  -9  11  11        5.67       17.67     17.26 o
  -8  11  11      166.44      191.29     17.82 o
  -7  11  11        1.23       10.93     15.91 o
  -6  11  11        1.20       -8.68     15.47 o
  -5  11  11       21.17       24.31     16.03 o
  -4  11  11      105.41      100.24     15.00 o
  -3  11  11      175.48      213.44     16.22 o
  -2  11  11      140.97      138.90     15.71 o
  -1  11  11       22.18        5.27     14.95 o
   0  11  11        7.28      -14.35     15.25 o
   1  11  11        9.68        5.05     15.12 o
   2  11  11       64.90       48.36     15.87 o
   3  11  11        2.10      -14.12     20.30 o
   4  11  11        5.04      -16.64     16.64 o
   5  11  11       22.21       -4.00     17.26 o
   6  11  11        1.68       13.62     16.52 o
   7  11  11       64.92       70.52     39.95 o
   8  11  11      103.87       89.33     19.00 o
   9  11  11        1.72        4.18     18.48 o
  10  11  11        0.69       -8.66     19.99 o
  11  11  11       28.66       23.73     21.56 o
  12  11  11        4.10       31.37     22.89 o
 -11  12  11        2.85      -14.09     34.01 o
 -10  12  11       33.03       36.92     17.70 o
  -9  12  11        8.62       19.04     16.89 o
  -8  12  11       26.54       25.98     16.38 o
  -7  12  11        9.32       22.44     16.22 o
  -6  12  11        1.05       10.47     16.22 o
  -5  12  11       16.02       42.45     26.25 o
  -4  12  11       79.87       73.91     15.44 o
  -3  12  11        0.45       17.82     15.66 o
  -2  12  11        7.80       -4.63     15.71 o
  -1  12  11       17.24       25.09     23.08 o
   0  12  11       11.19       -2.19     16.72 o
   1  12  11       17.62       50.12     16.40 o
   2  12  11        3.38      -11.12     16.25 o
   3  12  11       31.08       58.57     17.42 o
   4  12  11        5.36        6.62     17.39 o
   5  12  11       56.96       31.95     28.19 o
   6  12  11        1.76       -8.94     18.64 o
   7  12  11        1.64       -2.70     18.65 o
   8  12  11        0.75       20.18     19.22 o
   9  12  11       16.82      -17.30     20.29 o
  10  12  11       42.00       60.16     20.92 o
  -8  13  11       14.94       23.79     31.68 o
  -7  13  11       21.28        7.63     29.74 o
  -6  13  11       62.99       63.36     29.35 o
  -5  13  11      134.31      177.23     23.27 o
  -4  13  11        8.01       22.37     34.46 o
  -3  13  11        3.37       13.43     16.95 o
  -2  13  11        1.13      -11.85     16.79 o
  -1  13  11        0.36       -6.04     19.33 o
   0  13  11       35.80       30.58     17.37 o
   1  13  11       67.24       75.91     25.15 o
   2  13  11       26.79       21.87     19.09 o
   3  13  11        1.41      -17.75     17.75 o
   4  13  11       14.21       21.89     20.11 o
   5  13  11       20.77       64.50     19.25 o
   6  13  11        8.55       34.81     24.18 o
   7  13  11        2.05      -12.98     18.74 o
   8  13  11       28.89       18.10     24.31 o
  -4  14  11        0.13        9.12     35.49 o
  -3  14  11        6.81      -15.92     28.25 o
  -2  14  11        1.32        7.12     18.14 o
  -1  14  11       44.66       56.93     40.41 o
   0  14  11        3.09       -6.08     25.41 o
   1  14  11        3.37      -12.17     19.20 o
   2  14  11        1.43      -15.49     20.21 o
   3  14  11        1.57       -0.35     19.46 o
   4  14  11       15.63       14.82     19.71 o
   5  14  11        8.48        6.34     25.21 o
 -18   0  12      152.18       98.53     40.86 o
 -16   0  12      103.61      139.00     33.62 o
 -14   0  12      332.13      333.72     31.94 o
 -12   0  12      660.87      632.15     39.05 o
 -10   0  12      811.76      930.41     20.22 o
  -8   0  12     1167.09     1212.72     20.00 o
  -6   0  12     2342.11     2251.73     38.11 o
  -4   0  12      337.29      271.59      8.49 o
  -2   0  12     4659.04     4617.42     62.71 o
   0   0  12     2909.90     2906.63     35.70 o
   2   0  12     1222.38     1359.14     18.65 o
   4   0  12      791.31      867.48     14.03 o
   6   0  12     3111.25     2869.24     36.29 o
   8   0  12      147.70      176.72     10.04 o
  10   0  12      107.37       88.75     10.57 o
  12   0  12     1073.95     1178.94     35.49 o
  14   0  12      909.61      962.64     52.75 o
  16   0  12       50.91       26.25     38.40 o
  18   0  12        1.64       78.61     43.57 o
 -19   1  12        2.69        2.45     29.61 o
 -18   1  12       39.26        2.07     26.55 o
 -17   1  12       73.26      117.52     24.90 o
 -16   1  12       22.58        5.37     32.84 o
 -15   1  12        0.71        5.71     21.83 o
 -14   1  12      104.17      129.11     24.18 o
 -13   1  12       57.81       90.05     18.71 o
 -12   1  12      159.16      184.01     10.57 o
 -11   1  12      319.92      298.98     11.70 o
 -10   1  12      118.18      115.18      6.93 o
  -9   1  12      262.37      237.91      7.34 o
  -8   1  12     1833.37     1788.04     22.58 o
  -7   1  12      805.77      803.73     11.82 o
  -6   1  12      335.15      354.10      7.14 o
  -5   1  12     1407.82     1453.19     15.85 o
  -4   1  12       11.31        7.01      2.88 o
  -3   1  12      115.54      110.16      3.75 o
  -2   1  12     3729.28     3682.15     31.75 o
  -1   1  12       14.12       27.48      3.45 o
   0   1  12      612.14      566.36      7.57 o
   1   1  12        9.85        8.23      3.01 o
   2   1  12     1244.83     1250.08     12.35 o
   3   1  12      704.17      766.25      8.98 o
   4   1  12     1113.80     1057.73     11.36 o
   5   1  12      528.41      561.55      8.06 o
   6   1  12     2383.84     2305.90     22.47 o
   7   1  12       29.22       14.14      5.05 o
   8   1  12      994.38      995.02     14.12 o
   9   1  12        0.76       -4.38      5.69 o
  10   1  12     2244.82     2181.55     27.77 o
  11   1  12      361.58      387.85     12.20 o
  12   1  12     1159.30     1122.08     33.44 o
  13   1  12      143.40      151.31     14.53 o
  14   1  12        2.86       13.74     13.75 o
  15   1  12        8.35      -24.07     24.07 o
  16   1  12       23.05       32.65     24.96 o
  17   1  12       16.19      -20.82     27.23 o
  18   1  12       10.25       30.53     30.35 o
 -19   2  12       22.58       58.09     29.84 o
 -18   2  12        1.60      -19.65     26.33 o
 -17   2  12       94.94      120.99     31.87 o
 -16   2  12       21.43       17.43     23.63 o
 -15   2  12      195.39      232.00     32.45 o
 -14   2  12       83.15       61.77     19.86 o
 -13   2  12       36.32       38.14     12.47 o
 -12   2  12      852.23      856.67     23.18 o
 -11   2  12      120.26      111.25      8.80 o
 -10   2  12      290.04      312.00     10.99 o
  -9   2  12       10.05       -0.94      5.98 o
  -8   2  12      521.24      512.59     10.87 o
  -7   2  12       44.21       49.18      4.58 o
  -6   2  12     2117.03     2095.11     21.76 o
  -5   2  12      323.40      320.66      6.76 o
  -4   2  12     1030.44     1012.56     11.34 o
  -3   2  12      961.13     1028.89     12.01 o
  -2   2  12     1054.87     1000.73     10.30 o
  -1   2  12     2341.58     2381.12     21.06 o
   0   2  12     1655.61     1656.22     15.33 o
   1   2  12      251.39      240.66      5.94 o
   2   2  12      114.81      112.52      3.47 o
   3   2  12     1286.95     1294.47     13.31 o
   4   2  12       39.52       41.75      3.40 o
   5   2  12     2546.18     2641.28     22.72 o
   6   2  12       21.26       25.42      3.67 o
   7   2  12       71.69       88.04      5.67 o
   8   2  12        3.89        5.14      6.24 o
   9   2  12      491.61      507.68     12.14 o
  10   2  12      366.59      375.15     15.67 o
  11   2  12      118.52      142.09      9.70 o
  12   2  12      206.26      217.99     12.31 o
  13   2  12        9.61      -13.18     14.24 o
  14   2  12      145.91      156.84     20.12 o
  15   2  12       14.54       20.96     27.82 o
  16   2  12       45.63       62.68     19.74 o
  17   2  12        1.88       53.77     27.75 o
  18   2  12       29.69       -5.34     29.21 o
 -19   3  12       24.09       61.55     41.63 o
 -18   3  12       27.45       28.02     26.60 o
 -17   3  12      120.24      144.46     48.88 o
 -16   3  12        1.87       21.02     23.47 o
 -15   3  12      205.94      229.11     24.93 o
 -14   3  12       57.61       48.36     19.58 o
 -13   3  12      644.19      705.80     23.16 o
 -12   3  12      120.56      135.49     11.28 o
 -11   3  12     1309.19     1289.72     27.21 o
 -10   3  12      160.46      129.69     12.22 o
  -9   3  12      843.23      856.22     22.17 o
  -8   3  12       37.65       30.06      5.85 o
  -7   3  12     4070.68     4082.48     42.77 o
  -6   3  12      139.74      119.06      5.00 o
  -5   3  12     3215.24     3275.87     30.53 o
  -4   3  12      996.46      980.20     11.28 o
  -3   3  12     1846.09     1810.32     17.87 o
  -2   3  12       64.48       41.87      3.26 o
  -1   3  12      402.64      381.28      5.94 o
   0   3  12      640.91      615.30      8.10 o
   1   3  12        3.44        1.00      2.64 o
   2   3  12      137.16      107.03      3.56 o
   3   3  12     1012.00     1041.09     11.55 o
   4   3  12      725.57      714.66      9.36 o
   5   3  12       63.61       64.87      4.71 o
   6   3  12     1008.95      953.49     12.36 o
   7   3  12      205.58      191.59      7.30 o
   8   3  12      474.16      464.18     10.19 o
   9   3  12       28.33       32.68      7.72 o
  10   3  12      381.01      375.47     11.94 o
  11   3  12      466.21      498.32     13.95 o
  12   3  12      232.85      192.61     11.34 o
  13   3  12       21.36       28.26     10.23 o
  14   3  12       12.39       -1.92     12.95 o
  15   3  12      156.49      181.46     19.52 o
  16   3  12        0.27      -10.32     17.90 o
  17   3  12       26.03       26.04     19.82 o
  18   3  12       28.23       52.62     43.19 o
 -18   4  12       29.72       43.19     36.46 o
 -17   4  12      109.70      109.01     26.00 o
 -16   4  12       26.57       -2.19     23.38 o
 -15   4  12      156.22      221.99     24.67 o
 -14   4  12       46.04       45.04     16.59 o
 -13   4  12       32.13       23.68     11.65 o
 -12   4  12        4.43       10.74     13.44 o
 -11   4  12        9.37        6.43      9.84 o
 -10   4  12       16.86        3.75      9.54 o
  -9   4  12      545.79      538.39     15.24 o
  -8   4  12      853.16      840.10     16.62 o
  -7   4  12      238.38      216.69      8.06 o
  -6   4  12     1177.68     1113.88     14.45 o
  -5   4  12      490.45      503.90      8.65 o
  -4   4  12      179.28      146.93      4.79 o
  -3   4  12      453.34      433.82      7.80 o
  -2   4  12      202.11      173.23      4.42 o
  -1   4  12      797.47      771.36      8.73 o
   0   4  12      793.37      762.85     10.06 o
   1   4  12     2816.96     2805.28     27.56 o
   2   4  12      104.44       93.02      4.93 o
   3   4  12     1571.30     1519.22     17.77 o
   4   4  12       16.43       22.74      3.71 o
   5   4  12      552.32      578.19     10.99 o
   6   4  12      496.60      493.72      9.10 o
   7   4  12     1215.52     1183.18     16.97 o
   8   4  12      126.57      142.29      7.19 o
   9   4  12       28.16       28.61      6.84 o
  10   4  12        0.44       -5.77      8.41 o
  11   4  12      180.25      194.34     10.32 o
  12   4  12        1.80        0.23      9.84 o
  13   4  12       52.04       45.88     10.59 o
  14   4  12        8.76       -0.37     11.07 o
  15   4  12        3.69       21.34     14.56 o
  16   4  12       15.98       -1.79     15.41 o
  17   4  12        2.22       15.05     23.39 o
 -17   5  12       36.80       14.68     20.76 o
 -16   5  12        6.48        5.25     26.18 o
 -15   5  12      286.63      277.35     23.66 o
 -14   5  12       39.54       32.94     12.70 o
 -13   5  12      147.88      154.86     12.95 o
 -12   5  12       26.86       18.31     11.39 o
 -11   5  12      575.19      615.02     17.70 o
 -10   5  12       78.68       87.15     10.22 o
  -9   5  12     1559.15     1574.84     23.27 o
  -8   5  12     1866.50     1747.50     24.96 o
  -7   5  12     3902.67     4036.80     50.41 o
  -6   5  12      520.42      570.37     12.10 o
  -5   5  12       48.78       42.01      5.87 o
  -4   5  12        1.98        1.72      4.20 o
  -3   5  12      607.97      634.42      9.89 o
  -2   5  12       93.51       86.59      5.76 o
  -1   5  12      285.13      307.88      7.45 o
   0   5  12       54.18       74.71      4.93 o
   1   5  12     2040.24     2175.11     22.70 o
   2   5  12      931.05      953.03     11.42 o
   3   5  12       74.82       74.13      4.81 o
   4   5  12       24.15       -3.35      5.54 o
   5   5  12        1.40       -7.64      7.64 o
   6   5  12        1.03        3.89      6.41 o
   7   5  12        4.58       10.91      6.18 o
   8   5  12      469.24      446.33     11.65 o
   9   5  12      235.96      226.05      8.94 o
  10   5  12       53.13       77.97      8.32 o
  11   5  12      114.69      109.67     11.24 o
  12   5  12       19.00        3.05     15.68 o
  13   5  12       75.58       93.41     13.93 o
  14   5  12        1.44      -14.23     14.23 o
  15   5  12       92.28       93.49     19.03 o
  16   5  12       24.01       29.49     15.95 o
  17   5  12       84.18      100.51     17.46 o
 -17   6  12      112.11      118.20     30.71 o
 -16   6  12       13.81       17.65     30.97 o
 -15   6  12       13.25        1.54     14.99 o
 -14   6  12       12.99       21.92     14.21 o
 -13   6  12        0.87       -3.81     13.58 o
 -12   6  12       11.20       -0.42     12.34 o
 -11   6  12       11.36       22.58      9.53 o
 -10   6  12      297.97      314.16     16.02 o
  -9   6  12        6.98       14.30      7.57 o
  -8   6  12       18.45       24.78      7.00 o
  -7   6  12       22.74       13.27      6.45 o
  -6   6  12     1040.98      978.55     18.16 o
  -5   6  12      329.48      293.05     12.39 o
  -4   6  12       61.51       37.43      7.98 o
  -3   6  12      600.30      581.48     14.24 o
  -2   6  12        3.72        7.20      5.97 o
  -1   6  12      247.27      209.66      8.66 o
   0   6  12      536.62      576.43     10.61 o
   1   6  12      127.21      129.42      7.86 o
   2   6  12        9.06        2.08      6.08 o
   3   6  12      534.14      543.33     14.02 o
   4   6  12       24.60        9.57      7.92 o
   5   6  12      251.12      248.19     11.72 o
   6   6  12       18.91       -0.02     13.21 o
   7   6  12     1570.01     1519.41     37.88 o
   8   6  12      218.95      200.30     16.14 o
   9   6  12      277.05      278.24     19.24 o
  10   6  12      176.47      188.43     11.41 o
  11   6  12      104.00      100.31      9.08 o
  12   6  12       58.87       33.42      9.35 o
  13   6  12      149.87      162.33     14.46 o
  14   6  12       21.59        8.28     14.23 o
  15   6  12       12.08       -4.76     14.93 o
  16   6  12       18.66       -6.28     18.23 o
 -16   7  12       33.55       27.35     18.97 o
 -15   7  12        1.62       -3.96     15.08 o
 -14   7  12        1.76        1.43     14.10 o
 -13   7  12       33.14       30.56     10.22 o
 -12   7  12       16.72       24.33      9.52 o
 -11   7  12       21.18       19.50     10.62 o
 -10   7  12        2.82       15.06     11.53 o
  -9   7  12      361.31      370.14     19.47 o
  -8   7  12       16.21       19.84     13.94 o
  -7   7  12       47.47       57.65     27.67 o
  -6   7  12      439.90      450.58     23.02 o
  -5   7  12      235.24      245.85     11.74 o
  -4   7  12      371.18      358.64     14.48 o
  -3   7  12        8.94       19.31      7.24 o
  -2   7  12        4.85       10.85      6.98 o
  -1   7  12       44.48       58.91      7.34 o
   0   7  12      969.76      921.35     16.92 o
   1   7  12        7.74        6.66      7.09 o
   2   7  12     1244.28     1276.49     25.50 o
   3   7  12      142.73      140.46     10.80 o
   4   7  12        7.19       -2.33     10.38 o
   5   7  12      616.98      604.37     18.57 o
   6   7  12      481.63      508.99     36.01 o
   7   7  12       83.41       64.11     15.58 o
   8   7  12      427.14      410.36     20.52 o
   9   7  12       62.40       32.58     23.92 o
  10   7  12      343.44      353.38     20.43 o
  11   7  12        1.35       -3.80     19.00 o
  12   7  12       10.47       25.97     21.72 o
  13   7  12       66.23       65.71     20.63 o
  14   7  12        4.44      -22.51     22.99 o
  15   7  12       20.18       23.42     23.90 o
 -16   8  12       17.70       48.49     33.10 o
 -15   8  12        1.62      -12.50     21.67 o
 -14   8  12       48.33       60.34     22.07 o
 -13   8  12        7.10      -18.89     20.17 o
 -12   8  12      163.64      213.78     20.86 o
 -11   8  12        3.43        2.91     17.32 o
 -10   8  12      321.78      315.97     19.74 o
  -9   8  12        3.39        3.21     15.49 o
  -8   8  12      121.82      143.49     16.27 o
  -7   8  12        0.26       -4.15     13.88 o
  -6   8  12      270.27      301.61     13.21 o
  -5   8  12       17.59       14.63     10.42 o
  -4   8  12       17.76       23.11      9.91 o
  -3   8  12       18.53       14.18      7.65 o
  -2   8  12      869.86      908.03     16.98 o
  -1   8  12       38.43       30.88      7.36 o
   0   8  12       10.56       13.68      9.91 o
   1   8  12       91.15      102.30     11.09 o
   2   8  12      108.14      130.66     11.49 o
   3   8  12       13.16        1.70     10.56 o
   4   8  12      136.87      115.25     11.74 o
   5   8  12      162.04      168.85     21.14 o
   6   8  12        3.14        1.05     14.87 o
   7   8  12       50.16       12.25     30.97 o
   8   8  12        0.68        2.36     15.85 o
   9   8  12       24.36       42.00     17.72 o
  10   8  12        2.52       12.71     18.78 o
  11   8  12      123.25      109.33     19.92 o
  12   8  12      146.17      140.63     41.12 o
  13   8  12       77.27       75.43     21.98 o
  14   8  12        5.99       25.95     22.51 o
  15   8  12       11.42        0.63     25.09 o
 -15   9  12        1.14        4.81     25.08 o
 -14   9  12        8.32       -2.78     21.49 o
 -13   9  12        4.07        7.11     21.38 o
 -12   9  12      137.00      154.76     21.35 o
 -11   9  12        0.36        9.18     18.83 o
 -10   9  12        0.46        0.38     32.65 o
  -9   9  12        1.49        5.21     16.28 o
  -8   9  12        2.59       22.98     12.32 o
  -7   9  12        3.84       -1.66     11.55 o
  -6   9  12      174.86      147.72     12.35 o
  -5   9  12        0.19        0.13     10.89 o
  -4   9  12       99.94       94.93     11.23 o
  -3   9  12        4.85        2.18     10.51 o
  -2   9  12      292.05      288.55     13.05 o
  -1   9  12       40.93       25.83     10.50 o
   0   9  12       58.99       64.93     11.23 o
   1   9  12        2.95       25.95     11.02 o
   2   9  12      217.87      204.10     12.45 o
   3   9  12        0.83       -2.43     11.33 o
   4   9  12      308.72      327.86     18.88 o
   5   9  12       32.48        8.91     15.36 o
   6   9  12       83.47       96.69     16.71 o
   7   9  12       10.20       12.41     16.23 o
   8   9  12      357.40      369.88     21.52 o
   9   9  12       43.48       52.93     18.37 o
  10   9  12      106.55      116.93     20.10 o
  11   9  12       17.66      -16.20     19.42 o
  12   9  12        2.99        7.61     38.53 o
  13   9  12       36.19       72.90     49.13 o
  14   9  12        2.28       20.75     23.30 o
 -14  10  12       19.25       30.88     25.02 o
 -13  10  12       50.00       72.40     22.14 o
 -12  10  12       55.76       54.80     27.28 o
 -11  10  12       28.05       26.83     19.66 o
 -10  10  12      158.84      179.89     19.82 o
  -9  10  12        0.43       23.78     17.58 o
  -8  10  12      225.58      254.89     19.07 o
  -7  10  12       55.53       69.64     12.62 o
  -6  10  12       43.68       45.73     13.88 o
  -5  10  12        0.48       -5.00     11.40 o
  -4  10  12      314.59      352.91     14.25 o
  -3  10  12      372.24      364.33     15.09 o
  -2  10  12       94.72      112.05     12.11 o
  -1  10  12       11.60       17.87     11.57 o
   0  10  12       14.01        8.34     11.73 o
   1  10  12       11.34       -1.14     11.64 o
   2  10  12      261.98      281.17     14.14 o
   3  10  12       20.62        0.62     15.31 o
   4  10  12       16.17       10.92     16.41 o
   5  10  12        0.40        9.81     15.54 o
   6  10  12       22.68       27.43     17.21 o
   7  10  12       44.03       16.60     17.59 o
   8  10  12        5.34       -2.56     18.27 o
   9  10  12        0.34       -8.21     19.09 o
  10  10  12       21.52       15.32     20.38 o
  11  10  12        6.46       -1.31     21.38 o
  12  10  12       57.39       23.86     22.99 o
  13  10  12        0.01      -14.87     22.88 o
 -12  11  12        6.68        7.49     20.51 o
 -11  11  12       13.49       32.73     20.22 o
 -10  11  12       14.49       22.73     19.13 o
  -9  11  12       25.64       18.92     18.32 o
  -8  11  12        0.05      -17.08     17.08 o
  -7  11  12       65.96       60.36     21.14 o
  -6  11  12       47.63       34.70     16.55 o
  -5  11  12       15.04        6.88     36.46 o
  -4  11  12       25.73       23.18     15.94 o
  -3  11  12        0.35       11.38     19.91 o
  -2  11  12        2.87       11.30     15.81 o
  -1  11  12        1.82      -15.46     15.46 o
   0  11  12       74.51       87.01     16.59 o
   1  11  12        2.38       21.14     15.73 o
   2  11  12       51.35       71.35     16.43 o
   3  11  12        6.41        9.73     16.36 o
   4  11  12       69.16       83.69     17.87 o
   5  11  12        0.06       -7.98     17.02 o
   6  11  12       79.88       64.16     18.70 o
   7  11  12       20.14       -9.75     18.15 o
   8  11  12       64.46       77.64     24.05 o
   9  11  12        0.41       -2.63     20.20 o
  10  11  12       12.99       18.38     21.46 o
  11  11  12        4.41        9.16     21.74 o
 -11  12  12        0.77       30.13     24.31 o
 -10  12  12       11.88       47.06     19.14 o
  -9  12  12        6.96       11.24     18.46 o
  -8  12  12       18.04       28.03     17.89 o
  -7  12  12        0.18       -4.34     25.41 o
  -6  12  12        1.50       -5.91     16.84 o
  -5  12  12       49.42       56.40     17.88 o
  -4  12  12       87.97      113.86     17.18 o
  -3  12  12        2.11       11.05     22.05 o
  -2  12  12       24.88       40.93     16.73 o
  -1  12  12        1.23       -2.54     16.79 o
   0  12  12       12.79       12.80     16.73 o
   1  12  12        1.86      -11.43     17.46 o
   2  12  12       20.06        6.19     17.80 o
   3  12  12       49.96       61.92     18.63 o
   4  12  12        8.31       13.01     25.54 o
   5  12  12        8.46        5.50     19.00 o
   6  12  12       91.29      114.22     20.13 o
   7  12  12       20.29        3.86     19.45 o
   8  12  12        8.49        4.45     19.75 o
   9  12  12        4.87        4.53     20.36 o
  10  12  12        1.00      -28.83     28.83 o
  -7  13  12        6.15      -12.92     19.65 o
  -6  13  12       14.09       -0.21     17.94 o
  -5  13  12        4.23        7.86     18.11 o
  -4  13  12       48.08       30.73     43.32 o
  -3  13  12        1.72       21.26     17.39 o
  -2  13  12        0.32       -8.31     40.28 o
  -1  13  12        4.34       12.49     18.09 o
   0  13  12       11.09       10.52     18.13 o
   1  13  12       22.17       39.20     18.83 o
   2  13  12        0.42        6.90     35.75 o
   3  13  12        8.14        9.73     19.57 o
   4  13  12       25.60       11.58     19.07 o
   5  13  12        0.01        0.36     21.72 o
   6  13  12        0.24       33.81     20.28 o
   7  13  12        0.67       72.54     26.38 o
  -4  14  12        4.53       13.32     23.27 o
  -3  14  12        4.07        8.73     18.41 o
  -2  14  12        0.03       -0.77     19.17 o
  -1  14  12        1.47       17.17     19.16 o
   0  14  12        0.06      -19.98     19.98 o
   1  14  12        5.56        8.46     19.91 o
   2  14  12        0.04        3.43     30.90 o
   3  14  12       14.64        7.76     21.14 o
   4  14  12        1.65       -0.78     26.89 o
 -19   0  13       51.00       69.82     42.93 o
 -17   0  13      780.86      960.44     54.05 o
 -15   0  13      497.16      574.48     41.38 o
 -13   0  13      639.43      693.95     43.19 o
 -11   0  13      160.92      181.28     28.19 o
  -9   0  13       72.30       27.19     19.25 o
  -7   0  13      200.89      180.44      7.52 o
  -5   0  13      855.55      875.34     15.60 o
  -3   0  13      592.32      620.43     12.61 o
  -1   0  13      292.09      265.53      7.81 o
   1   0  13      774.07      712.17     12.05 o
   3   0  13     2169.90     2218.09     28.55 o
   5   0  13     3909.90     4077.28     52.83 o
   7   0  13     3686.61     3654.85     59.81 o
   9   0  13     4096.81     4188.91     68.43 o
  11   0  13       47.39       75.55     11.42 o
  13   0  13       67.87       50.94     29.87 o
  15   0  13       85.00      117.27     35.43 o
  17   0  13       92.84       92.58     39.05 o
 -19   1  13        0.48       30.20     50.43 o
 -18   1  13       18.63       44.33     26.50 o
 -17   1  13       71.60       97.27     26.51 o
 -16   1  13       12.95        7.40     23.06 o
 -15   1  13       54.16       53.68     23.08 o
 -14   1  13       61.35       76.85     22.24 o
 -13   1  13      391.30      406.40     22.62 o
 -12   1  13        0.59      -11.13     11.13 o
 -11   1  13     1066.16     1035.75     20.69 o
 -10   1  13      499.68      487.90     14.61 o
  -9   1  13       40.33       34.18      6.30 o
  -8   1  13      623.95      594.13     11.73 o
  -7   1  13     2196.26     2128.37     25.96 o
  -6   1  13       23.30       20.14      3.75 o
  -5   1  13     5448.65     5405.34     48.94 o
  -4   1  13       57.30       51.41      3.72 o
  -3   1  13     1849.97     1845.26     18.17 o
  -2   1  13      571.97      566.01      8.09 o
  -1   1  13     6443.36     6364.92     53.40 o
   0   1  13      659.30      650.64      8.08 o
   1   1  13     1043.48      981.85     10.45 o
   2   1  13     1109.36     1146.41     11.83 o
   3   1  13     5140.30     5135.40     43.63 o
   4   1  13       26.88       11.13      3.77 o
   5   1  13     4313.76     4150.30     35.92 o
   6   1  13      234.75      209.14      5.69 o
   7   1  13      450.40      425.07     10.60 o
   8   1  13      852.39      845.51     14.44 o
   9   1  13      335.42      368.52      9.41 o
  10   1  13      145.86      156.47      8.20 o
  11   1  13      664.50      678.86     18.41 o
  12   1  13       12.75       23.31     11.26 o
  13   1  13        4.46       -4.80     16.28 o
  14   1  13        5.97      -13.91     13.91 o
  15   1  13        3.89      -19.92     56.37 o
  16   1  13       17.81        0.39     26.43 o
  17   1  13       23.90       27.87     28.29 o
  18   1  13        2.21        1.45     31.12 o
 -18   2  13       89.77       82.72     28.97 o
 -17   2  13      163.07      183.01     28.12 o
 -16   2  13        0.64      -22.82     22.82 o
 -15   2  13      478.17      608.48     30.51 o
 -14   2  13       23.62       10.35     21.11 o
 -13   2  13       70.86       89.14     13.42 o
 -12   2  13      730.41      669.04     17.98 o
 -11   2  13      168.95      167.97      9.17 o
 -10   2  13      408.83      439.36     12.57 o
  -9   2  13       45.20       46.99      7.33 o
  -8   2  13      234.43      255.00      7.61 o
  -7   2  13      974.51      941.11     13.48 o
  -6   2  13      647.23      644.76      9.80 o
  -5   2  13        9.89       23.85      4.16 o
  -4   2  13       57.49       64.04      4.17 o
  -3   2  13        5.87        4.42      3.70 o
  -2   2  13      275.10      310.98      5.98 o
  -1   2  13      219.50      229.53      4.82 o
   0   2  13      363.27      362.26      6.64 o
   1   2  13      427.61      418.72      6.40 o
   2   2  13       88.71       88.86      3.58 o
   3   2  13      551.29      529.58      6.92 o
   4   2  13       29.50       28.84      3.64 o
   5   2  13     2962.92     2930.26     25.46 o
   6   2  13     2457.50     2350.64     21.69 o
   7   2  13     3060.29     3001.49     33.63 o
   8   2  13      314.55      298.35      8.69 o
   9   2  13        9.95        3.94      7.69 o
  10   2  13       59.36       83.98      8.92 o
  11   2  13       94.36       87.45      9.44 o
  12   2  13       86.87       91.95      9.98 o
  13   2  13       68.01       69.27     15.14 o
  14   2  13       29.55       29.13     15.52 o
  15   2  13        9.71       11.37     16.12 o
  16   2  13        2.47       -1.54     15.88 o
  17   2  13        6.59       19.62     28.20 o
  18   2  13        2.40      -24.37     28.43 o
 -18   3  13       10.77        3.40     27.33 o
 -17   3  13        1.71       14.07     26.62 o
 -16   3  13      144.24      172.47     26.51 o
 -15   3  13       34.33       31.79     23.85 o
 -14   3  13      164.26      176.70     22.55 o
 -13   3  13      153.47      141.08     15.57 o
 -12   3  13      164.52      161.52     19.66 o
 -11   3  13      276.10      233.90     11.88 o
 -10   3  13        6.23       10.16      9.21 o
  -9   3  13      378.48      334.79     12.32 o
  -8   3  13     1028.57      968.63     22.66 o
  -7   3  13      103.34       93.61      6.22 o
  -6   3  13        6.18       -4.79      4.79 o
  -5   3  13       66.24       50.23      4.26 o
  -4   3  13       19.48        8.57      3.91 o
  -3   3  13     1428.72     1329.30     13.38 o
  -2   3  13     2737.10     2767.00     24.44 o
  -1   3  13      324.17      282.24      5.94 o
   0   3  13      205.69      216.44      5.26 o
   1   3  13     1200.67     1110.41     11.28 o
   2   3  13      865.89      882.91      9.26 o
   3   3  13      293.22      261.20      5.71 o
   4   3  13      560.04      516.53      8.39 o
   5   3  13      968.55      901.06     11.23 o
   6   3  13     1111.86     1111.96     13.91 o
   7   3  13       67.28       56.30      5.90 o
   8   3  13     1286.54     1330.30     21.12 o
   9   3  13       74.57       59.48      8.30 o
  10   3  13      151.63      147.28      9.78 o
  11   3  13      161.45      152.31     11.89 o
  12   3  13      429.97      444.29     14.17 o
  13   3  13        5.18      -11.02     11.02 o
  14   3  13       55.96       49.96     12.89 o
  15   3  13       93.82       77.50     23.48 o
  16   3  13       41.68       36.28     18.37 o
  17   3  13       22.10       13.23     36.92 o
 -17   4  13       46.57       38.44     25.82 o
 -16   4  13        0.83      -12.51     23.81 o
 -15   4  13       40.15       69.71     23.99 o
 -14   4  13       33.61       39.50     14.94 o
 -13   4  13       15.14        1.84     11.93 o
 -12   4  13      557.43      578.03     20.59 o
 -11   4  13      230.19      215.13     11.82 o
 -10   4  13      976.18     1046.05     28.27 o
  -9   4  13       13.51        8.44      9.06 o
  -8   4  13      136.12      106.91      7.96 o
  -7   4  13     1070.98     1047.94     17.51 o
  -6   4  13       31.87       30.82      8.61 o
  -5   4  13       71.24       64.54      5.61 o
  -4   4  13      623.09      621.29      9.60 o
  -3   4  13      374.18      385.48      7.83 o
  -2   4  13     1904.67     1882.60     17.47 o
  -1   4  13      152.45      155.08      4.46 o
   0   4  13      903.01      918.52     11.83 o
   1   4  13       10.74       17.07      4.62 o
   2   4  13      650.80      636.28     10.33 o
   3   4  13      217.56      197.51      5.98 o
   4   4  13       51.34       52.38      4.23 o
   5   4  13        6.89       -2.27      5.72 o
   6   4  13       53.76       41.74      5.33 o
   7   4  13      244.75      222.15      7.50 o
   8   4  13        1.19        5.38      6.42 o
   9   4  13      136.51      132.38      7.75 o
  10   4  13      185.70      182.85     10.20 o
  11   4  13       16.85        2.35      9.18 o
  12   4  13       54.92       61.25     10.36 o
  13   4  13       63.73       66.02     10.89 o
  14   4  13       43.27       43.71     13.08 o
  15   4  13       40.00       40.33     14.96 o
  16   4  13       24.38       30.14     15.70 o
  17   4  13        2.21       -9.91     23.47 o
 -17   5  13        1.25       -9.77     20.77 o
 -16   5  13       13.05       12.89     20.16 o
 -15   5  13       45.97       52.30     19.20 o
 -14   5  13      162.95      190.90     14.12 o
 -13   5  13       38.76       38.54     12.93 o
 -12   5  13      414.11      444.29     15.86 o
 -11   5  13       43.81       51.81     11.11 o
 -10   5  13      160.62      201.55     11.44 o
  -9   5  13       29.60       10.75      7.85 o
  -8   5  13        4.94        2.22      7.36 o
  -7   5  13      437.70      479.46     12.37 o
  -6   5  13       77.01       59.19      6.94 o
  -5   5  13      916.54      946.78     15.80 o
  -4   5  13       39.85       15.46      5.24 o
  -3   5  13     1440.53     1494.57     19.03 o
  -2   5  13       98.41      106.85      9.07 o
  -1   5  13      335.32      374.39      8.54 o
   0   5  13     1215.94     1141.80     14.62 o
   1   5  13      367.18      351.08      8.65 o
   2   5  13     1162.98     1066.14     15.14 o
   3   5  13      312.67      347.56      9.04 o
   4   5  13      488.13      518.32     12.30 o
   5   5  13      236.40      226.46     15.68 o
   6   5  13     1244.21     1184.24     18.76 o
   7   5  13        7.70        5.11      6.46 o
   8   5  13      547.69      565.51     13.35 o
   9   5  13       58.46       52.47      7.74 o
  10   5  13      754.52      830.51     20.69 o
  11   5  13       95.51       87.71     12.64 o
  12   5  13      241.29      208.55     14.50 o
  13   5  13       12.05       21.63     13.64 o
  14   5  13       22.87       20.97     14.88 o
  15   5  13        5.26      -11.63     42.28 o
  16   5  13        1.06       18.00     16.21 o
  17   5  13        1.33       20.20     18.64 o
 -17   6  13        3.38       20.82     26.64 o
 -16   6  13        1.74      -17.92     19.95 o
 -15   6  13       33.87       41.80     19.13 o
 -14   6  13       59.90       58.84     19.59 o
 -13   6  13        4.28       11.63     13.89 o
 -12   6  13       70.63       53.30     13.15 o
 -11   6  13        0.16       -2.48     11.85 o
 -10   6  13      524.98      481.15     14.97 o
  -9   6  13        1.10        1.95      7.90 o
  -8   6  13      320.19      319.45     10.53 o
  -7   6  13      390.27      382.23     11.13 o
  -6   6  13      839.43      837.44     17.07 o
  -5   6  13        1.02       -5.83      8.85 o
  -4   6  13       14.31       -0.01      8.15 o
  -3   6  13       57.99       63.14      7.10 o
  -2   6  13     1419.68     1313.34     19.25 o
  -1   6  13      509.69      515.40     11.89 o
   0   6  13     2207.55     2130.56     27.69 o
   1   6  13       57.90       48.03      7.65 o
   2   6  13     1380.39     1341.78     22.06 o
   3   6  13       86.14      108.15      8.66 o
   4   6  13      660.51      613.95     18.40 o
   5   6  13        4.56      -10.08     10.08 o
   6   6  13        4.22       -2.37     13.53 o
   7   6  13      599.68      584.96     40.54 o
   8   6  13       66.28       66.57     16.04 o
   9   6  13      114.07      123.18     17.59 o
  10   6  13       59.08       55.57     10.22 o
  11   6  13       14.58       16.33      8.60 o
  12   6  13       83.92       71.01      9.75 o
  13   6  13        8.40        4.58     18.05 o
  14   6  13       12.99       26.11     14.38 o
  15   6  13       17.22        5.51     15.08 o
  16   6  13       40.98       33.53     18.52 o
 -16   7  13       17.33        8.66     39.24 o
 -15   7  13       36.49        3.06     15.50 o
 -14   7  13       36.95       34.96     14.69 o
 -13   7  13       49.01       60.84     13.84 o
 -12   7  13      206.56      221.76     11.14 o
 -11   7  13       77.01       85.46      9.41 o
 -10   7  13       58.00       56.38     11.12 o
  -9   7  13      308.87      298.55     20.69 o
  -8   7  13      890.31      877.72     28.10 o
  -7   7  13      518.85      515.87     23.96 o
  -6   7  13        9.72       29.06     10.97 o
  -5   7  13      387.42      371.06     14.10 o
  -4   7  13      350.88      363.98     14.03 o
  -3   7  13     1392.16     1377.74     22.32 o
  -2   7  13      417.06      428.87     14.33 o
  -1   7  13      251.08      285.29     10.66 o
   0   7  13       49.99       35.19      7.57 o
   1   7  13      349.37      394.55     15.25 o
   2   7  13       19.81       10.33      7.81 o
   3   7  13      625.13      625.89     18.11 o
   4   7  13      847.93      789.15     21.16 o
   5   7  13        2.28       -5.20     11.21 o
   6   7  13      211.13      188.57     15.82 o
   7   7  13        5.09      -10.27     15.12 o
   8   7  13      207.21      221.70     29.29 o
   9   7  13        0.18      -15.53     41.63 o
  10   7  13       70.77      100.94     18.19 o
  11   7  13       26.60       13.07     19.00 o
  12   7  13       75.14       47.60     20.01 o
  13   7  13        2.68        6.95     20.60 o
  14   7  13        1.86      -11.63     23.56 o
  15   7  13        2.52        2.84     40.73 o
 -15   8  13       27.08       37.80     23.68 o
 -14   8  13       16.13       43.52     22.62 o
 -13   8  13        0.79       15.83     20.25 o
 -12   8  13       16.34        2.54     19.85 o
 -11   8  13       12.52        2.16     18.86 o
 -10   8  13        2.54       -3.07     19.14 o
  -9   8  13       15.59       23.34     16.64 o
  -8   8  13       19.14       23.92     15.63 o
  -7   8  13       19.48       19.58     11.53 o
  -6   8  13      302.02      272.64     14.34 o
  -5   8  13        8.77        5.21     11.03 o
  -4   8  13       83.26       73.66      8.55 o
  -3   8  13      680.59      664.58     18.07 o
  -2   8  13       54.19       53.39     10.83 o
  -1   8  13       26.69       21.54     15.13 o
   0   8  13      692.22      625.80     18.71 o
   1   8  13       15.51       -6.99     10.59 o
   2   8  13     1402.22     1374.98     27.79 o
   3   8  13      260.17      234.44     12.88 o
   4   8  13       90.38       95.64     12.33 o
   5   8  13      396.48      383.13     40.34 o
   6   8  13       66.35       94.34     15.93 o
   7   8  13      578.17      571.41     24.72 o
   8   8  13        4.59       21.16     16.90 o
   9   8  13       56.03       77.86     30.71 o
  10   8  13        1.72       -4.82     25.08 o
  11   8  13       18.93       -6.47     22.24 o
  12   8  13       11.26       35.69     21.08 o
  13   8  13       45.36       26.91     23.17 o
  14   8  13        0.27      -16.76     24.11 o
 -14   9  13       12.46       12.17     23.35 o
 -13   9  13       86.71      116.85     22.80 o
 -12   9  13        4.56       14.11     21.10 o
 -11   9  13        1.64       -9.86     19.66 o
 -10   9  13        7.24       -7.08     18.12 o
  -9   9  13      296.55      301.25     20.56 o
  -8   9  13        7.30        2.39     13.43 o
  -7   9  13      215.88      223.48     13.46 o
  -6   9  13        0.41        8.24     12.11 o
  -5   9  13      304.64      302.70     20.66 o
  -4   9  13      137.36      130.91     12.25 o
  -3   9  13      114.24      144.41     12.16 o
  -2   9  13      146.83      155.69     12.35 o
  -1   9  13        7.66       13.72     11.19 o
   0   9  13      102.11       94.45     11.75 o
   1   9  13       68.56       75.13     11.54 o
   2   9  13        4.98       29.75     12.07 o
   3   9  13       62.74       65.12     12.40 o
   4   9  13        8.50       -3.42     15.83 o
   5   9  13       38.76       55.40     16.47 o
   6   9  13       11.17       10.47     16.54 o
   7   9  13        3.61       -8.91     16.32 o
   8   9  13       14.40       19.09     18.79 o
   9   9  13        0.04        8.73     18.91 o
  10   9  13       26.02       18.73     19.23 o
  11   9  13        4.43      -20.84     20.84 o
  12   9  13       16.47       17.07     22.44 o
  13   9  13       11.98      -23.18     23.18 o
  14   9  13        4.43        5.04     34.52 o
 -13  10  13       15.50        5.31     26.25 o
 -12  10  13       24.16       31.58     21.74 o
 -11  10  13        0.69       22.90     20.59 o
 -10  10  13       40.11       13.04     19.55 o
  -9  10  13       20.15       14.11     18.42 o
  -8  10  13        5.05       -4.17     17.95 o
  -7  10  13        5.61        0.75     12.69 o
  -6  10  13       55.30       50.87     21.92 o
  -5  10  13      172.80      179.57     18.58 o
  -4  10  13       36.23       33.84     12.30 o
  -3  10  13        4.92       16.58     11.92 o
  -2  10  13      148.11      134.63     12.71 o
  -1  10  13        1.65        4.69     12.14 o
   0  10  13       55.02       51.21     12.32 o
   1  10  13      124.84      111.05     12.95 o
   2  10  13       12.40       12.38     12.32 o
   3  10  13      123.67      152.19     13.95 o
   4  10  13       34.40       27.92     16.91 o
   5  10  13        2.33       -8.70     17.14 o
   6  10  13       84.64       90.66     33.04 o
   7  10  13       26.34       17.22     18.63 o
   8  10  13        6.45        2.06     19.51 o
   9  10  13       48.37       80.54     20.08 o
  10  10  13        9.95      -10.01     38.98 o
  11  10  13       25.32       49.74     21.81 o
  12  10  13        6.35      -23.36     23.36 o
 -12  11  13       19.80       11.92     22.37 o
 -11  11  13       19.26       41.59     20.20 o
 -10  11  13        0.10       19.03     20.50 o
  -9  11  13       31.50       62.14     19.67 o
  -8  11  13        2.84      -12.09     27.67 o
  -7  11  13      116.45      129.91     19.20 o
  -6  11  13        4.54        7.78     17.15 o
  -5  11  13       58.77       82.56     17.76 o
  -4  11  13        7.92        9.08     16.46 o
  -3  11  13       16.97       26.27     16.29 o
  -2  11  13        7.32       22.00     29.93 o
  -1  11  13        8.64        4.18     16.61 o
   0  11  13        3.40       12.19     16.55 o
   1  11  13       27.95       55.68     17.00 o
   2  11  13      111.59      108.28     29.80 o
   3  11  13       18.75       36.64     17.51 o
   4  11  13       99.36      120.29     20.24 o
   5  11  13        2.02       11.27     17.43 o
   6  11  13        8.09       18.40     44.35 o
   7  11  13       10.89        7.26     18.96 o
   8  11  13        0.28        2.19     19.92 o
   9  11  13        3.01       25.60     21.44 o
  10  11  13       73.09       87.44     22.41 o
  11  11  13        3.99      -13.13     23.45 o
 -10  12  13        6.20        2.44     19.84 o
  -9  12  13        8.52       10.17     32.07 o
  -8  12  13       59.14       60.14     19.34 o
  -7  12  13       26.45       41.27     18.76 o
  -6  12  13        2.13       -8.79     39.11 o
  -5  12  13       11.09       21.84     18.45 o
  -4  12  13       40.36       29.78     17.55 o
  -3  12  13       11.32       25.48     17.27 o
  -2  12  13        2.05      -17.36     17.36 o
  -1  12  13        0.13       20.74     17.62 o
   0  12  13      110.67      109.01     18.61 o
   1  12  13        7.39      -10.04     22.95 o
   2  12  13       14.27       -7.87     18.15 o
   3  12  13       10.73       39.77     18.91 o
   4  12  13        0.43      -18.26     18.26 o
   5  12  13       26.32       51.83     19.97 o
   6  12  13       35.81       42.31     35.43 o
   7  12  13        2.61      -19.55     19.55 o
   8  12  13       14.45       41.19     21.92 o
   9  12  13        6.05       -2.84     28.96 o
  -7  13  13       12.11        8.92     23.02 o
  -6  13  13        2.35       41.17     41.05 o
  -5  13  13       24.40        8.82     19.01 o
  -4  13  13        0.52      -18.44     18.44 o
  -3  13  13        1.03       -0.89     18.41 o
  -2  13  13        2.17        1.41     18.17 o
  -1  13  13        2.87      -15.49     18.47 o
   0  13  13       16.73       34.06     31.03 o
   1  13  13        0.27       17.71     28.32 o
   2  13  13       26.38       17.24     19.80 o
   3  13  13        8.46      -13.96     20.54 o
   4  13  13        6.12      -19.38     19.38 o
   5  13  13        4.48      -20.69     20.69 o
   6  13  13       26.13       27.28     28.19 o
   7  13  13        8.42       52.24     27.41 o
  -3  14  13        0.08        0.00     24.05 o
  -2  14  13       45.07       41.89     26.12 o
  -1  14  13       13.57       30.73     24.89 o
   0  14  13        1.13      -20.32     20.32 o
   1  14  13        0.09       -2.21     21.35 o
   2  14  13       15.66        0.39     28.32 o
 -18   0  14      132.86      150.63     43.57 o
 -16   0  14       28.57       50.17     34.39 o
 -14   0  14       94.35      148.82     33.36 o
 -12   0  14      481.76      490.69     33.36 o
 -10   0  14      836.66      856.86     19.81 o
  -8   0  14     2735.16     2544.94     37.15 o
  -6   0  14     3801.35     3892.59     54.09 o
  -4   0  14      570.82      565.17     12.48 o
  -2   0  14     1250.31     1155.11     16.92 o
   0   0  14     4885.58     4703.24     56.73 o
   2   0  14     1418.63     1338.72     19.04 o
   4   0  14     1403.28     1334.03     19.48 o
   6   0  14      516.49      444.41     16.57 o
   8   0  14      237.29      241.08     14.16 o
  10   0  14       34.61       42.29     10.72 o
  12   0  14       23.18       17.26     13.62 o
  14   0  14       13.70        9.57     32.32 o
  16   0  14        1.92      -35.95     35.95 o
 -18   1  14       56.65       83.29     30.03 o
 -17   1  14        0.78       25.58     28.05 o
 -16   1  14      178.21      193.69     27.52 o
 -15   1  14       26.03       41.14     23.63 o
 -14   1  14      192.51      238.99     23.39 o
 -13   1  14        3.89      -12.89     20.24 o
 -12   1  14      172.43      178.59     12.81 o
 -11   1  14       50.26       65.86      9.74 o
 -10   1  14     2235.16     2272.96     35.18 o
  -9   1  14      108.57       86.41      6.95 o
  -8   1  14       37.89       37.79      6.23 o
  -7   1  14      462.25      454.95      9.58 o
  -6   1  14      541.90      539.92      9.04 o
  -5   1  14       25.47       36.26      4.99 o
  -4   1  14     1069.03     1029.60     11.88 o
  -3   1  14      127.84      118.42      4.28 o
  -2   1  14      193.04      214.73      5.32 o
  -1   1  14     1330.66     1495.30     14.44 o
   0   1  14      103.86      115.23      4.04 o
   1   1  14        2.79       11.21      3.61 o
   2   1  14      970.32     1037.42     11.29 o
   3   1  14      774.82      777.45      9.54 o
   4   1  14     1880.84     1853.30     17.72 o
   5   1  14      907.15      966.81     11.96 o
   6   1  14      469.28      462.17      8.81 o
   7   1  14        2.24       -2.95      6.27 o
   8   1  14      749.10      761.54     12.91 o
   9   1  14        3.00        8.73      8.05 o
  10   1  14       10.87       13.66      8.65 o
  11   1  14       26.35       -5.10     10.76 o
  12   1  14      515.44      563.84     20.94 o
  13   1  14       34.92       18.99     14.59 o
  14   1  14      208.49      219.71     16.38 o
  15   1  14       89.10       88.47     26.15 o
  16   1  14       14.79       -6.71     27.04 o
  17   1  14        1.92       10.55     28.62 o
 -18   2  14       78.66      132.44     34.20 o
 -17   2  14      333.19      409.81     37.30 o
 -16   2  14        0.92      -23.83     23.83 o
 -15   2  14       86.56      128.67     30.84 o
 -14   2  14        0.27       41.62     27.73 o
 -13   2  14       77.11       98.31     13.70 o
 -12   2  14       33.07       37.00     10.82 o
 -11   2  14      142.39      172.08     11.02 o
 -10   2  14      163.54      150.63      8.84 o
  -9   2  14        3.68       10.10      7.44 o
  -8   2  14      724.44      700.81     12.93 o
  -7   2  14      526.33      491.19     11.77 o
  -6   2  14     1663.52     1603.12     19.23 o
  -5   2  14      807.41      798.77     15.16 o
  -4   2  14      489.28      462.90      8.38 o
  -3   2  14       39.24       42.74      3.83 o
  -2   2  14      275.13      274.32      5.76 o
  -1   2  14      691.65      708.18      8.34 o
   0   2  14     3388.93     3226.01     26.93 o
   1   2  14       77.12       66.28      3.68 o
   2   2  14     3615.00     3414.81     28.45 o
   3   2  14       18.08        6.10      3.46 o
   4   2  14      180.95      196.24      4.79 o
   5   2  14      562.54      630.16      8.49 o
   6   2  14       28.03       21.90      4.27 o
   7   2  14      425.96      462.95     11.83 o
   8   2  14      122.55      114.77      7.70 o
   9   2  14      619.98      645.01     24.41 o
  10   2  14        1.45       -8.61      8.61 o
  11   2  14       29.31       47.14     10.70 o
  12   2  14        0.78        0.14      9.85 o
  13   2  14       39.94       57.69     15.22 o
  14   2  14        0.72      -15.62     15.62 o
  15   2  14       84.15       99.63     17.33 o
  16   2  14        2.43      -15.35     15.59 o
  17   2  14       61.25       60.17     37.76 o
 -18   3  14      110.90      138.40     30.35 o
 -17   3  14        2.01      -20.92     55.34 o
 -16   3  14       21.75       14.77     26.05 o
 -15   3  14       73.88       86.77     22.51 o
 -14   3  14       18.66       -1.46     22.03 o
 -13   3  14      123.67      138.95     34.46 o
 -12   3  14      227.95      221.82     13.01 o
 -11   3  14       23.29       29.39     10.61 o
 -10   3  14        7.55       14.58      9.98 o
  -9   3  14       19.04       25.89     11.22 o
  -8   3  14      644.55      617.20     16.05 o
  -7   3  14      761.30      770.08     17.34 o
  -6   3  14      600.09      592.34     11.88 o
  -5   3  14     2927.21     2896.22     34.05 o
  -4   3  14      226.97      207.28      6.17 o
  -3   3  14      318.90      334.40      7.16 o
  -2   3  14      890.23      877.60     10.13 o
  -1   3  14     3591.82     3669.03     31.80 o
   0   3  14       86.51       95.43      3.86 o
   1   3  14     1066.91     1070.70     11.18 o
   2   3  14        0.82       -3.20      3.35 o
   3   3  14     3017.95     2987.52     25.16 o
   4   3  14       55.18       42.52      4.55 o
   5   3  14     2313.19     2144.97     21.30 o
   6   3  14      141.10      114.05      5.85 o
   7   3  14      284.29      305.19      8.60 o
   8   3  14        2.49       -1.45      7.73 o
   9   3  14      254.52      236.13     10.03 o
  10   3  14      214.01      208.28     10.29 o
  11   3  14       25.29       27.12      9.49 o
  12   3  14       91.99       90.73     14.30 o
  13   3  14       36.94       22.10     10.84 o
  14   3  14       30.09       26.32     12.77 o
  15   3  14       18.67       30.09     17.60 o
  16   3  14       11.81       10.42     21.15 o
  17   3  14        2.26        1.55     20.23 o
 -17   4  14        8.12       -4.78     38.66 o
 -16   4  14        8.22      -16.07     24.77 o
 -15   4  14      427.47      475.57     27.60 o
 -14   4  14       61.66       38.94     17.86 o
 -13   4  14       86.27      106.15     13.01 o
 -12   4  14        6.38       -0.79     11.39 o
 -11   4  14      160.70      167.40     14.78 o
 -10   4  14        6.11        3.36     10.11 o
  -9   4  14      159.16      149.58     10.80 o
  -8   4  14       60.63       76.20      9.59 o
  -7   4  14     1648.58     1660.04     24.12 o
  -6   4  14      111.10      110.36      7.54 o
  -5   4  14        5.57        7.24      6.51 o
  -4   4  14        2.68        5.05      4.97 o
  -3   4  14       10.51        8.60      4.84 o
  -2   4  14        3.31       16.18      3.84 o
  -1   4  14       26.52       41.40      4.02 o
   0   4  14     1179.52     1084.15     12.06 o
   1   4  14       36.85       40.29      5.18 o
   2   4  14       41.48       18.55      4.47 o
   3   4  14      235.33      235.44      7.01 o
   4   4  14        1.25       -4.24      4.24 o
   5   4  14      115.32      109.05      5.40 o
   6   4  14      275.41      234.66      7.09 o
   7   4  14     1361.67     1343.07     18.87 o
   8   4  14      851.75      771.96     17.30 o
   9   4  14      381.52      364.65     11.21 o
  10   4  14       22.93       17.94      8.93 o
  11   4  14      226.71      249.56     17.00 o
  12   4  14        1.22        0.37     10.32 o
  13   4  14      104.33      129.44     14.20 o
  14   4  14       67.77       66.21     14.59 o
  15   4  14       75.37       84.18     15.57 o
  16   4  14        2.65       -3.30     15.80 o
  17   4  14       86.64       97.46     19.31 o
 -17   5  14        1.17       29.35     38.40 o
 -16   5  14        7.00       -2.52     19.78 o
 -15   5  14        6.41       11.09     18.76 o
 -14   5  14       25.67       29.55     17.82 o
 -13   5  14      161.59      160.34     13.50 o
 -12   5  14        1.09      -11.97     11.97 o
 -11   5  14      111.36       88.73     11.48 o
 -10   5  14       24.88       27.84     10.69 o
  -9   5  14      101.60      109.87     10.78 o
  -8   5  14       84.62       73.11      8.15 o
  -7   5  14       51.80       48.33      7.64 o
  -6   5  14        9.38        1.05      6.77 o
  -5   5  14     1895.29     1871.02     25.89 o
  -4   5  14      270.24      252.87      8.01 o
  -3   5  14     3497.08     3297.75     34.38 o
  -2   5  14     1105.11     1042.55     20.24 o
  -1   5  14     1540.18     1565.90     19.91 o
   0   5  14        5.95        0.80      5.84 o
   1   5  14     1226.41     1166.90     16.43 o
   2   5  14      496.42      489.05     10.93 o
   3   5  14     1006.20     1027.99     17.20 o
   4   5  14      588.96      610.92     13.58 o
   5   5  14       73.78       68.38      9.26 o
   6   5  14       14.86       23.33      6.71 o
   7   5  14      762.80      709.03     19.02 o
   8   5  14       39.55       19.97      7.33 o
   9   5  14       54.80       39.85      8.46 o
  10   5  14       18.98        0.11      8.80 o
  11   5  14       13.85       10.60     11.97 o
  12   5  14        3.06       -3.50     13.12 o
  13   5  14        6.50       -0.90     14.03 o
  14   5  14        1.89        6.76     14.93 o
  15   5  14       19.92       -3.14     24.24 o
  16   5  14        8.72       11.06     16.03 o
 -17   6  14       60.24       53.79     27.02 o
 -16   6  14        3.98      -14.46     19.57 o
 -15   6  14       60.56       67.08     19.40 o
 -14   6  14       11.68       20.28     15.01 o
 -13   6  14      206.29      232.36     15.83 o
 -12   6  14       44.37       42.85     13.77 o
 -11   6  14      109.14      117.87     13.27 o
 -10   6  14       73.21       66.88      9.78 o
  -9   6  14      155.87      173.58      9.75 o
  -8   6  14       46.99       44.75      7.66 o
  -7   6  14        3.80       -4.97      6.92 o
  -6   6  14        4.45       30.44      7.65 o
  -5   6  14      682.90      736.61     21.37 o
  -4   6  14      302.49      360.00     13.38 o
  -3   6  14       36.58       49.59      7.23 o
  -2   6  14      639.30      664.45     13.58 o
  -1   6  14        2.19       -7.43      7.43 o
   0   6  14        6.40       12.99      9.84 o
   1   6  14        2.60        0.63      7.74 o
   2   6  14       22.32        8.83      7.84 o
   3   6  14      345.61      290.68     10.50 o
   4   6  14       15.39       25.25     10.65 o
   5   6  14      266.43      267.65     13.35 o
   6   6  14      365.70      332.83     30.51 o
   7   6  14      459.82      446.16     23.06 o
   8   6  14       14.33       13.39     15.67 o
   9   6  14       61.19       38.31     18.23 o
  10   6  14        0.71        7.82     17.97 o
  11   6  14       20.44       19.82      8.62 o
  12   6  14       12.00       16.91      9.46 o
  13   6  14       46.59       37.67     13.69 o
  14   6  14       21.20       13.78     14.01 o
  15   6  14       11.88        6.66     24.44 o
 -16   7  14        3.28       -3.75     23.27 o
 -15   7  14        7.67       -5.18     18.13 o
 -14   7  14       77.26       56.11     15.02 o
 -13   7  14        4.75       -1.91     13.53 o
 -12   7  14      120.40      116.10     10.69 o
 -11   7  14        3.88       -9.69      9.69 o
 -10   7  14      202.62      221.13     12.19 o
  -9   7  14      135.56      139.39     17.84 o
  -8   7  14      191.03      211.84     17.55 o
  -7   7  14        1.54       15.42     15.03 o
  -6   7  14       82.82       78.91     13.84 o
  -5   7  14      137.33      114.33     11.52 o
  -4   7  14      342.71      279.28     11.05 o
  -3   7  14      853.07      840.44     17.10 o
  -2   7  14      142.77      116.11      8.65 o
  -1   7  14       97.69       78.39      8.58 o
   0   7  14      104.63       78.93      8.61 o
   1   7  14      553.45      573.41     14.81 o
   2   7  14      730.23      692.66     15.99 o
   3   7  14        7.51       11.69     11.02 o
   4   7  14      518.06      520.27     18.73 o
   5   7  14        3.14        2.08     11.47 o
   6   7  14       49.31       46.96     23.47 o
   7   7  14       20.53       14.67     15.66 o
   8   7  14       20.43       24.88     21.66 o
   9   7  14        5.65      -17.34     17.34 o
  10   7  14        9.87       28.21     19.75 o
  11   7  14       13.17      -19.47     19.47 o
  12   7  14       76.74       81.92     34.78 o
  13   7  14        0.38       29.42     21.40 o
  14   7  14       12.60       -0.47     24.33 o
  15   7  14        7.85       66.46     32.97 o
 -15   8  14       19.07       17.96     23.52 o
 -14   8  14        7.93       17.36     22.15 o
 -13   8  14      118.44      164.75     22.30 o
 -12   8  14        6.70       40.46     20.15 o
 -11   8  14       43.42       26.27     18.46 o
 -10   8  14      106.78       67.48     18.42 o
  -9   8  14       43.03       48.01     17.72 o
  -8   8  14       72.53       67.56     17.14 o
  -7   8  14        7.77        0.54     12.57 o
  -6   8  14      394.30      390.37     14.99 o
  -5   8  14       55.37       69.53     11.85 o
  -4   8  14       10.32       19.66     11.28 o
  -3   8  14       44.37       50.17     11.09 o
  -2   8  14      582.72      581.73     18.71 o
  -1   8  14       28.45        1.07     11.94 o
   0   8  14      558.10      599.99     18.73 o
   1   8  14       81.06       77.39     11.89 o
   2   8  14      419.59      434.85     16.70 o
   3   8  14        9.46       16.62     11.59 o
   4   8  14      288.62      293.20     16.26 o
   5   8  14       88.54       85.07     31.68 o
   6   8  14        1.85       -0.57     31.94 o
   7   8  14        4.41       -5.01     16.62 o
   8   8  14       23.74       31.01     17.49 o
   9   8  14       14.96       24.68     18.47 o
  10   8  14       80.31       85.02     19.99 o
  11   8  14       11.79      -20.25     20.25 o
  12   8  14        4.32      -12.54     21.84 o
  13   8  14       15.26       11.65     24.03 o
  14   8  14       49.86       27.02     35.30 o
 -14   9  14        9.81       35.46     23.08 o
 -13   9  14       48.80       68.67     22.11 o
 -12   9  14       75.48       95.40     35.04 o
 -11   9  14       10.04       -3.10     19.84 o
 -10   9  14       12.45       -5.22     20.04 o
  -9   9  14        7.94       -9.53     13.77 o
  -8   9  14      177.73      165.57     14.43 o
  -7   9  14        7.48       -7.42     13.04 o
  -6   9  14      101.11      137.06     14.45 o
  -5   9  14        4.22       16.99     13.37 o
  -4   9  14       37.35       41.88     11.97 o
  -3   9  14        0.91       17.23     11.75 o
  -2   9  14      133.64      136.81     12.62 o
  -1   9  14       44.80       56.32     12.01 o
   0   9  14        7.93        1.34     11.80 o
   1   9  14       24.25       18.73     12.05 o
   2   9  14       11.17       21.31     12.31 o
   3   9  14       15.26       -6.99     13.20 o
   4   9  14      209.87      177.54     14.23 o
   5   9  14        0.15       -7.45     16.70 o
   6   9  14       26.94       38.48     17.60 o
   7   9  14       15.85       28.68     17.67 o
   8   9  14       40.78       46.71     19.82 o
   9   9  14       30.95        7.59     19.07 o
  10   9  14       14.21       27.21     25.21 o
  11   9  14        7.46       -5.13     22.17 o
  12   9  14       42.91       63.38     23.86 o
  13   9  14        0.10      -21.33     34.65 o
 -13  10  14        2.54       12.43     23.27 o
 -12  10  14       10.24       40.06     22.21 o
 -11  10  14        5.24       -2.26     20.88 o
 -10  10  14       12.62       -4.85     20.08 o
  -9  10  14       33.72       34.40     19.71 o
  -8  10  14        7.72       -4.85     17.99 o
  -7  10  14       70.12       71.13     14.08 o
  -6  10  14       13.99       39.70     13.90 o
  -5  10  14       30.97       57.13     13.33 o
  -4  10  14      135.95      155.53     13.82 o
  -3  10  14      148.14      154.28     13.64 o
  -2  10  14      179.00      193.89     13.98 o
  -1  10  14        7.47       21.80     12.93 o
   0  10  14      188.53      188.31     17.02 o
   1  10  14        2.25       -6.66     15.92 o
   2  10  14      146.74      159.28     13.85 o
   3  10  14       12.22       37.30     15.71 o
   4  10  14      264.62      282.86     20.11 o
   5  10  14       41.85       35.87     53.92 o
   6  10  14       42.39       44.90     18.53 o
   7  10  14       59.41       76.85     19.69 o
   8  10  14        1.50       -3.80     20.11 o
   9  10  14        8.41       -9.79     21.07 o
  10  10  14       32.57       52.99     22.72 o
  11  10  14        0.06      -23.21     23.21 o
  12  10  14        0.53       -1.29     31.42 o
 -11  11  14        6.57       20.65     22.04 o
 -10  11  14       40.20       33.91     21.38 o
  -9  11  14        7.59      -19.78     19.78 o
  -8  11  14       46.62       45.84     19.76 o
  -7  11  14       26.85       10.50     40.60 o
  -6  11  14       91.12       97.79     18.88 o
  -5  11  14       11.40       -0.99     18.47 o
  -4  11  14       56.08       58.84     17.49 o
  -3  11  14      114.15      117.55     18.87 o
  -2  11  14       46.00      101.40     37.95 o
  -1  11  14       46.74       40.01     18.02 o
   0  11  14        3.78      -12.72     19.39 o
   1  11  14       17.79       11.30     28.70 o
   2  11  14       17.56        5.85     22.05 o
   3  11  14        5.20        7.60     17.73 o
   4  11  14       11.26       -9.37     19.28 o
   5  11  14       61.03       79.27     19.24 o
   6  11  14       44.22       47.74     19.11 o
   7  11  14        5.38        7.49     23.53 o
   8  11  14       10.98        7.02     20.78 o
   9  11  14       12.06        2.61     21.39 o
  10  11  14       19.65       -6.30     22.80 o
  -9  12  14        0.34       18.61     20.62 o
  -8  12  14        6.42       20.15     20.35 o
  -7  12  14        6.98      -30.45     30.45 o
  -6  12  14        3.29      -19.95     19.95 o
  -5  12  14       30.90       48.35     19.74 o
  -4  12  14       49.24       95.85     19.44 o
  -3  12  14        4.11       -7.38     18.42 o
  -2  12  14        2.18       -8.77     57.73 o
  -1  12  14      170.42      183.37     19.86 o
   0  12  14        4.22       29.47     19.01 o
   1  12  14       25.16       28.90     18.56 o
   2  12  14       44.88       41.69     19.59 o
   3  12  14       30.63       -1.00     19.85 o
   4  12  14       41.96       22.69     20.47 o
   5  12  14       10.27        4.28     30.45 o
   6  12  14       32.18       44.56     21.94 o
   7  12  14       27.61       25.14     21.68 o
   8  12  14        0.47      -27.93     28.70 o
  -6  13  14        3.22      -16.81     25.99 o
  -5  13  14       28.48       32.98     20.91 o
  -4  13  14        2.24       -8.21     21.53 o
  -3  13  14       62.32       71.77     19.78 o
  -2  13  14       14.62       19.27     27.28 o
  -1  13  14       22.25       31.84     20.04 o
   0  13  14        2.82       14.99     21.27 o
   1  13  14       10.61       16.79     20.57 o
   2  13  14        8.00       -4.75     19.96 o
   3  13  14       39.94       41.59     20.78 o
   4  13  14        4.52       -5.02     33.42 o
   5  13  14       20.44       27.28     27.41 o
 -17   0  15      536.93      624.52     48.88 o
 -15   0  15       66.02       86.89     35.69 o
 -13   0  15      209.92      220.97     31.55 o
 -11   0  15     1601.19     1729.51     61.03 o
  -9   0  15      653.12      667.67     17.57 o
  -7   0  15     1271.53     1262.54     21.50 o
  -5   0  15     4045.34     3845.02     53.65 o
  -3   0  15       39.64       30.65      5.53 o
  -1   0  15       74.59       92.12      5.93 o
   1   0  15      179.97      151.66      6.48 o
   3   0  15      107.16      101.35      7.77 o
   5   0  15      252.02      201.25     10.99 o
   7   0  15      269.58      188.43     11.41 o
   9   0  15       35.47       36.28     11.12 o
  11   0  15      100.51      115.93     15.06 o
  13   0  15      211.71      207.40     34.26 o
  15   0  15       22.22       47.32     38.79 o
  17   0  15      135.85      164.86     41.76 o
 -18   1  15        1.59       -7.83     28.86 o
 -17   1  15       49.38      114.31     28.24 o
 -16   1  15        2.14        1.68     26.91 o
 -15   1  15       70.88      124.39     25.86 o
 -14   1  15       96.59      107.06     41.44 o
 -13   1  15       34.68       49.11     20.65 o
 -12   1  15        2.37      -11.55     11.55 o
 -11   1  15       59.53       72.34     16.17 o
 -10   1  15      335.04      348.01     13.25 o
  -9   1  15       68.34       61.24      9.14 o
  -8   1  15       10.88        5.00      6.41 o
  -7   1  15       36.84       36.66      6.45 o
  -6   1  15      296.93      299.99      7.62 o
  -5   1  15      618.95      602.60      9.53 o
  -4   1  15       71.13       72.50      4.40 o
  -3   1  15      882.33      859.04      9.63 o
  -2   1  15        2.10       -3.52      3.52 o
  -1   1  15     2235.85     2213.51     20.34 o
   0   1  15      209.51      193.15      4.81 o
   1   1  15     1994.36     1905.19     17.98 o
   2   1  15      323.00      345.41      6.86 o
   3   1  15      450.39      438.27      8.41 o
   4   1  15     1163.18     1146.51     13.35 o
   5   1  15      136.46      128.95      5.58 o
   6   1  15       21.60       26.76      5.68 o
   7   1  15      639.05      585.17     12.71 o
   8   1  15       19.79       28.56      6.59 o
   9   1  15     1280.37     1221.58     17.30 o
  10   1  15       54.49       60.63      9.24 o
  11   1  15      164.48      143.34     12.22 o
  12   1  15       44.71       52.76     14.22 o
  13   1  15      163.38      176.04     26.77 o
  14   1  15       75.62      104.09     15.96 o
  15   1  15      166.49      184.71     28.85 o
  16   1  15        0.48      -22.55     34.91 o
  17   1  15        2.61      -22.38     29.27 o
 -18   2  15      116.54      130.49     31.01 o
 -17   2  15        1.35       30.08     28.51 o
 -16   2  15        9.08       25.53     26.98 o
 -15   2  15      101.09      137.61     24.89 o
 -14   2  15      392.06      430.66     32.32 o
 -13   2  15      163.29      171.96     26.39 o
 -12   2  15        5.40      -12.91     12.91 o
 -11   2  15      987.28     1005.08     28.31 o
 -10   2  15      104.00       93.97      8.94 o
  -9   2  15      994.10     1010.45     20.97 o
  -8   2  15      623.79      573.58     13.71 o
  -7   2  15      324.45      298.96      8.98 o
  -6   2  15      477.53      457.43     10.86 o
  -5   2  15      368.81      362.08     12.36 o
  -4   2  15      117.12      139.99      6.84 o
  -3   2  15       31.15       23.00      3.55 o
  -2   2  15      882.99      917.15     11.10 o
  -1   2  15       12.69        9.41      3.60 o
   0   2  15     2901.91     3000.59     25.40 o
   1   2  15     1011.55     1005.81     10.68 o
   2   2  15     2024.94     2169.24     22.62 o
   3   2  15        0.57       -3.80      3.80 o
   4   2  15     1352.49     1394.54     13.69 o
   5   2  15      367.74      341.04      8.81 o
   6   2  15       68.49       45.80      4.67 o
   7   2  15        3.24       -3.90      5.64 o
   8   2  15       74.44       83.49      8.51 o
   9   2  15      179.35      214.81      9.98 o
  10   2  15      315.57      304.37     11.38 o
  11   2  15       92.25      107.13     10.49 o
  12   2  15        4.05       -7.30     12.40 o
  13   2  15       95.49       73.81     16.35 o
  14   2  15       31.96       45.58     16.35 o
  15   2  15       15.94       26.04     16.78 o
  16   2  15        0.73      -27.08     27.08 o
  17   2  15       75.23       44.35     43.06 o
 -18   3  15       78.25      120.51     43.19 o
 -17   3  15        1.75        4.66     28.20 o
 -16   3  15       10.45        2.28     25.81 o
 -15   3  15       90.22      128.06     30.45 o
 -14   3  15       49.78       86.95     23.38 o
 -13   3  15        1.15      -17.74     21.25 o
 -12   3  15      404.50      385.66     17.78 o
 -11   3  15       63.48       69.64     11.80 o
 -10   3  15     1281.88     1331.38     24.93 o
  -9   3  15        1.52       12.11      9.76 o
  -8   3  15      158.34      180.32     10.49 o
  -7   3  15      572.87      588.13     15.73 o
  -6   3  15      400.82      368.19     13.05 o
  -5   3  15     1270.56     1190.38     17.31 o
  -4   3  15     3449.78     3608.99     38.12 o
  -3   3  15     1115.11     1065.73     15.00 o
  -2   3  15      327.61      325.39      7.10 o
  -1   3  15      284.04      267.03      6.63 o
   0   3  15      153.08      138.97      5.10 o
   1   3  15       63.96       54.08      3.71 o
   2   3  15      887.42      925.37     10.02 o
   3   3  15      299.35      261.52      5.42 o
   4   3  15     1249.15     1208.53     12.96 o
   5   3  15      140.88      126.56      5.53 o
   6   3  15       30.08        8.54      5.45 o
   7   3  15      808.79      766.11     14.06 o
   8   3  15      113.86      113.44      9.03 o
   9   3  15       54.94       54.87      8.93 o
  10   3  15      175.65      208.42     10.61 o
  11   3  15       49.15       41.72      9.96 o
  12   3  15      266.04      290.13     12.43 o
  13   3  15       35.07       22.31     14.37 o
  14   3  15       96.17       98.36     13.80 o
  15   3  15        0.22        6.50     20.34 o
  16   3  15        6.30      -21.00     21.15 o
 -17   4  15       11.15      -19.01     39.57 o
 -16   4  15       43.41       60.12     35.82 o
 -15   4  15        1.64       -4.46     24.91 o
 -14   4  15      123.68      169.12     24.81 o
 -13   4  15       41.65       52.79     16.30 o
 -12   4  15       50.31       74.39     12.51 o
 -11   4  15       29.59       38.87     13.42 o
 -10   4  15        3.68       -5.72     10.51 o
  -9   4  15      409.31      351.39     14.18 o
  -8   4  15      561.31      517.59     15.85 o
  -7   4  15      292.06      272.08      9.65 o
  -6   4  15      784.98      748.78     16.99 o
  -5   4  15      104.13      101.92      7.58 o
  -4   4  15     1139.90     1170.04     16.73 o
  -3   4  15        1.09       -4.86      4.86 o
  -2   4  15     3049.67     3063.39     30.32 o
  -1   4  15      415.22      429.58      8.53 o
   0   4  15     1907.04     1860.50     19.68 o
   1   4  15      140.01      129.14      7.91 o
   2   4  15     1428.13     1305.96     18.03 o
   3   4  15       76.58       61.93      5.56 o
   4   4  15      419.62      448.47     10.26 o
   5   4  15      552.90      502.48     10.36 o
   6   4  15      137.55      157.92      7.44 o
   7   4  15       61.51       64.26      7.76 o
   8   4  15      532.37      518.21     15.39 o
   9   4  15      134.31      148.50     11.25 o
  10   4  15      235.32      218.25     17.80 o
  11   4  15        0.74        1.96     11.58 o
  12   4  15       47.77       51.65     11.71 o
  13   4  15       35.45       13.86     18.08 o
  14   4  15       22.84       11.13     14.45 o
  15   4  15       23.45       -0.53     15.85 o
  16   4  15       15.71        4.36     16.12 o
 -16   5  15       98.63       69.96     21.08 o
 -15   5  15        0.12      -20.96     29.29 o
 -14   5  15       51.94       51.91     18.36 o
 -13   5  15       22.66       25.02     14.63 o
 -12   5  15      205.47      216.65     13.95 o
 -11   5  15        0.77       -9.80     11.39 o
 -10   5  15      671.83      679.21     19.77 o
  -9   5  15      365.87      361.46     14.03 o
  -8   5  15     1162.29     1195.19     20.09 o
  -7   5  15      119.30      119.76      8.43 o
  -6   5  15      833.16      912.77     16.74 o
  -5   5  15       51.23       43.73      6.47 o
  -4   5  15      300.20      299.21      8.73 o
  -3   5  15      903.78      820.19     12.11 o
  -2   5  15      832.87      806.58     14.87 o
  -1   5  15      667.15      676.66     13.73 o
   0   5  15       24.74       23.52      7.30 o
   1   5  15      234.32      182.38     11.20 o
   2   5  15        0.42       -5.45      6.86 o
   3   5  15       84.93       57.55      7.84 o
   4   5  15        9.74       10.61      7.72 o
   5   5  15      107.28       99.64     12.35 o
   6   5  15      193.25      196.67     13.59 o
   7   5  15      149.54      169.95     10.55 o
   8   5  15        3.77       -6.62      7.80 o
   9   5  15        0.10       -8.38      8.38 o
  10   5  15       17.29       15.25      9.07 o
  11   5  15       12.84        0.05     12.70 o
  12   5  15       55.63       71.59     13.49 o
  13   5  15        1.09      -14.26     14.26 o
  14   5  15      163.02      171.51     22.76 o
  15   5  15       20.85        2.46     23.66 o
  16   5  15       30.58       18.62     21.59 o
 -16   6  15        5.28      -16.87     20.88 o
 -15   6  15       35.45       -0.12     19.78 o
 -14   6  15        8.49      -15.21     15.21 o
 -13   6  15       16.60       -8.52     14.75 o
 -12   6  15       80.91       97.36     14.39 o
 -11   6  15        2.42       -4.58     12.78 o
 -10   6  15       20.29       44.17      9.77 o
  -9   6  15        9.17       15.60      9.91 o
  -8   6  15        0.53       -3.61      9.48 o
  -7   6  15       26.05       13.60      7.75 o
  -6   6  15      444.14      402.89     12.27 o
  -5   6  15        7.12      -10.76     10.76 o
  -4   6  15      592.04      529.64     14.49 o
  -3   6  15        6.90       -8.02      8.02 o
  -2   6  15       34.48       33.31      8.18 o
  -1   6  15       30.26       43.97      8.24 o
   0   6  15      605.59      585.07     15.11 o
   1   6  15      145.78      133.18      9.10 o
   2   6  15      122.63      113.00      9.40 o
   3   6  15       15.57       24.04      8.74 o
   4   6  15      470.31      463.20     30.40 o
   5   6  15      199.27      197.93     13.29 o
   6   6  15      515.51      523.40     19.61 o
   7   6  15      192.46      207.17     30.19 o
   8   6  15      304.12      302.73     37.95 o
   9   6  15       80.98       71.92     17.93 o
  10   6  15       17.85        0.71     19.05 o
  11   6  15       11.08       10.94     11.07 o
  12   6  15      280.69      275.88     17.19 o
  13   6  15       12.92       16.53     10.08 o
  14   6  15       12.92        2.61     15.58 o
  15   6  15        0.31       -7.48     16.84 o
 -15   7  15       19.94       -2.18     18.44 o
 -14   7  15        6.10        1.09     22.63 o
 -13   7  15       14.87       30.98     17.57 o
 -12   7  15       24.08       38.14     13.44 o
 -11   7  15        1.16       -9.31      9.31 o
 -10   7  15       68.42       56.50     17.99 o
  -9   7  15       66.83       74.84     17.30 o
  -8   7  15      181.19      184.32     18.73 o
  -7   7  15       56.96       62.08     12.24 o
  -6   7  15      256.05      267.02     24.93 o
  -5   7  15        6.23        0.71     12.05 o
  -4   7  15       21.80       33.77      8.88 o
  -3   7  15      730.00      744.24     16.81 o
  -2   7  15       99.12       81.83      9.76 o
  -1   7  15      548.04      568.00     15.17 o
   0   7  15       11.23        0.18      8.70 o
   1   7  15       25.22       21.36      8.87 o
   2   7  15       53.51       55.84      9.25 o
   3   7  15        6.33        9.52     11.40 o
   4   7  15        8.56       -2.18     12.07 o
   5   7  15      109.18      126.08     13.38 o
   6   7  15       40.90       47.31     16.00 o
   7   7  15       67.69       79.03     17.09 o
   8   7  15        8.33        9.84     17.73 o
   9   7  15       29.25       22.76     28.96 o
  10   7  15       25.59       22.62     19.34 o
  11   7  15        2.28       -7.27     20.06 o
  12   7  15        2.37       -4.67     22.75 o
  13   7  15        0.73       13.88     23.04 o
  14   7  15       34.22       54.57     24.82 o
 -14   8  15        1.03      -12.18     22.79 o
 -13   8  15       87.25      105.58     22.08 o
 -12   8  15       57.62       52.88     22.50 o
 -11   8  15       21.98       22.75     20.18 o
 -10   8  15       57.02       40.40     19.19 o
  -9   8  15      197.94      235.21     20.79 o
  -8   8  15       48.79       47.56     13.77 o
  -7   8  15        5.78       -1.65     13.07 o
  -6   8  15        2.31      -12.15     12.15 o
  -5   8  15      561.59      556.49     19.69 o
  -4   8  15      192.20      178.10     14.98 o
  -3   8  15       91.29      114.58     13.59 o
  -2   8  15        4.02       10.09     11.78 o
  -1   8  15       16.55       18.58     11.84 o
   0   8  15       67.12       52.38     11.91 o
   1   8  15        2.05        6.06     11.69 o
   2   8  15       27.49       38.60     12.48 o
   3   8  15        9.68        7.09     12.52 o
   4   8  15        1.09       -2.76     12.96 o
   5   8  15       35.98       35.19     13.44 o
   6   8  15       75.21       69.77     16.96 o
   7   8  15       56.99       80.52     21.27 o
   8   8  15        2.86      -19.07     19.07 o
   9   8  15       95.26      118.02     22.76 o
  10   8  15       48.03       51.76     44.80 o
  11   8  15       24.35       48.49     21.19 o
  12   8  15       80.46      122.60     31.42 o
  13   8  15        7.63      -24.61     24.61 o
 -13   9  15        8.57      -21.68     22.17 o
 -12   9  15       23.95       11.23     21.39 o
 -11   9  15       13.43      -16.86     20.25 o
 -10   9  15        4.25      -27.87     40.79 o
  -9   9  15        2.48      -14.30     14.30 o
  -8   9  15       29.14       24.45     13.73 o
  -7   9  15        8.49      -13.14     13.14 o
  -6   9  15      226.62      247.74     15.73 o
  -5   9  15       86.80       84.83     13.35 o
  -4   9  15       55.53       46.83     18.05 o
  -3   9  15      384.95      359.80     15.51 o
  -2   9  15       83.57       77.08     12.85 o
  -1   9  15      259.70      240.81     14.30 o
   0   9  15        5.97      -12.27     12.27 o
   1   9  15      142.04      149.90     13.74 o
   2   9  15       29.16       24.64     13.55 o
   3   9  15      121.21      139.91     17.34 o
   4   9  15      134.68      124.02     14.51 o
   5   9  15      325.75      372.80     33.04 o
   6   9  15        0.48        4.80     18.60 o
   7   9  15        1.86       -9.75     26.38 o
   8   9  15      141.66      138.88     22.11 o
   9   9  15        1.89       -0.91     25.28 o
  10   9  15        3.73        3.16     21.31 o
  11   9  15        5.85      -14.58     22.14 o
  12   9  15        9.45       -7.22     24.43 o
 -12  10  15       13.44       18.42     23.17 o
 -11  10  15        2.70       -0.50     22.42 o
 -10  10  15       19.26       26.81     20.60 o
  -9  10  15       15.24       15.44     30.58 o
  -8  10  15        4.04      -14.18     20.49 o
  -7  10  15      261.10      264.71     20.79 o
  -6  10  15      134.30      165.77     24.23 o
  -5  10  15       12.90       16.00     17.42 o
  -4  10  15       30.83       39.41     13.60 o
  -3  10  15       17.46       20.79     13.10 o
  -2  10  15       54.65       52.20     13.53 o
  -1  10  15        1.97       17.79     13.13 o
   0  10  15       41.27       33.33     13.41 o
   1  10  15        3.36      -13.52     13.52 o
   2  10  15       22.71       14.45     17.64 o
   3  10  15        0.05       -9.69     14.17 o
   4  10  15       28.40       29.60     18.38 o
   5  10  15       69.29       78.95     20.02 o
   6  10  15        2.36        7.22     18.95 o
   7  10  15       30.30       33.81     20.30 o
   8  10  15        2.10       -6.57     20.39 o
   9  10  15      101.78      113.71     23.35 o
  10  10  15        6.64       -3.55     23.26 o
  11  10  15        4.37        3.56     23.77 o
 -11  11  15        0.08      -21.58     21.58 o
 -10  11  15        7.18        1.65     31.36 o
  -9  11  15        8.39        8.42     22.17 o
  -8  11  15        7.80        8.40     22.24 o
  -7  11  15        1.27       -4.70     19.68 o
  -6  11  15       14.20       17.46     19.30 o
  -5  11  15        7.64       18.78     23.60 o
  -4  11  15        1.15        2.41     18.33 o
  -3  11  15       37.30       57.31     17.91 o
  -2  11  15        4.48       -4.15     18.48 o
  -1  11  15      119.71      161.75     19.52 o
   0  11  15       56.76      126.99     22.11 o
   1  11  15       74.28      108.36     27.35 o
   2  11  15       20.38       20.42     23.08 o
   3  11  15      109.93      125.34     20.66 o
   4  11  15       13.77       11.23     19.81 o
   5  11  15        8.31       16.00     20.25 o
   6  11  15       22.35       10.66     20.18 o
   7  11  15       71.12       89.42     22.08 o
   8  11  15        0.51      -21.49     21.49 o
   9  11  15       11.61        2.92     21.84 o
  -8  12  15       25.28       24.09     21.54 o
  -7  12  15       10.88       13.22     20.61 o
  -6  12  15        3.04        7.24     20.23 o
  -5  12  15        6.75       22.78     20.21 o
  -4  12  15       66.08       88.26     24.44 o
  -3  12  15      132.37      155.21     20.74 o
  -2  12  15       28.48       43.85     19.12 o
  -1  12  15       13.39       28.25     19.80 o
   0  12  15       26.49       -5.81     19.84 o
   1  12  15        5.82      -19.20     19.20 o
   2  12  15       30.35       26.29     20.24 o
   3  12  15        2.03       -2.31     20.78 o
   4  12  15       14.23       15.42     21.43 o
   5  12  15        1.01       11.36     20.97 o
   6  12  15       12.65        2.95     21.44 o
   7  12  15        3.10      -31.55     31.55 o
  -5  13  15       26.26       41.51     28.58 o
  -4  13  15        0.50      -14.35     27.80 o
  -3  13  15        0.11      -22.69     22.69 o
  -2  13  15       18.27       22.74     20.80 o
  -1  13  15       46.16       45.01     20.67 o
   0  13  15       11.05       15.10     20.97 o
   1  13  15       12.43       -5.14     31.74 o
   2  13  15        2.66      -18.49     20.47 o
   3  13  15       10.28       10.56     22.24 o
   4  13  15       33.34       46.16     30.13 o
 -18   0  16        2.43       -3.23     43.44 o
 -16   0  16       77.93      115.21     37.63 o
 -14   0  16      194.73      228.99     37.11 o
 -12   0  16       16.26       41.12     28.70 o
 -10   0  16       68.25       55.73     26.38 o
  -8   0  16       12.34       -6.42      8.71 o
  -6   0  16      353.32      324.47     15.94 o
  -4   0  16        8.72        7.46      6.61 o
  -2   0  16      121.19      131.22      6.67 o
   0   0  16     4165.11     4121.63     50.53 o
   2   0  16      727.69      792.10     14.29 o
   4   0  16     3545.52     3542.53     49.62 o
   6   0  16      244.06      261.65     10.45 o
   8   0  16      877.44      858.10     22.78 o
  10   0  16     1210.74     1202.50     33.38 o
  12   0  16      249.84      283.31     17.20 o
  14   0  16       99.72       97.75     38.14 o
  16   0  16        7.39      -19.65     38.14 o
 -17   1  16       72.56       74.71     30.16 o
 -16   1  16       14.04       -3.88     26.47 o
 -15   1  16        0.25        2.02     24.53 o
 -14   1  16       73.16       71.07     54.56 o
 -13   1  16       11.01       -6.14     22.11 o
 -12   1  16      179.45      161.69     13.08 o
 -11   1  16       16.73       18.80     11.66 o
 -10   1  16      653.47      699.61     19.60 o
  -9   1  16       40.61       31.27      9.57 o
  -8   1  16      206.00      229.15      9.20 o
  -7   1  16      606.41      545.96     12.09 o
  -6   1  16     1125.73     1099.90     14.85 o
  -5   1  16      112.73       84.74      5.17 o
  -4   1  16     1681.69     1703.19     18.77 o
  -3   1  16      251.65      261.21      5.41 o
  -2   1  16      836.04      806.87      9.52 o
  -1   1  16      393.19      408.87      8.66 o
   0   1  16     1227.09     1128.63     12.27 o
   1   1  16      275.18      312.12      6.62 o
   2   1  16      645.67      575.30      9.16 o
   3   1  16       26.67       14.18      4.74 o
   4   1  16      298.82      249.34      6.29 o
   5   1  16       27.93       11.38      5.67 o
   6   1  16        4.54       -5.88      5.88 o
   7   1  16        1.31       -6.28      6.28 o
   8   1  16      112.81      136.74      7.43 o
   9   1  16      115.89       82.19      7.96 o
  10   1  16      104.66      148.49     15.58 o
  11   1  16       78.21       73.40     14.84 o
  12   1  16       82.13       93.12     15.15 o
  13   1  16        4.45       -2.00     14.73 o
  14   1  16      376.86      460.94     23.19 o
  15   1  16       23.76       27.02     31.68 o
  16   1  16       59.68       56.70     28.66 o
 -17   2  16      135.23      176.03     29.67 o
 -16   2  16       12.49      -14.49     26.29 o
 -15   2  16      106.06      146.39     25.92 o
 -14   2  16      117.92       97.82     24.32 o
 -13   2  16       27.92       37.40     13.86 o
 -12   2  16       80.68       84.11     13.95 o
 -11   2  16      559.73      624.40     26.33 o
 -10   2  16       17.62       14.16     13.46 o
  -9   2  16      433.62      442.38     17.67 o
  -8   2  16       42.20       25.72      9.67 o
  -7   2  16      515.01      564.87     16.06 o
  -6   2  16       63.49       65.30      8.03 o
  -5   2  16     1894.49     1874.17     27.44 o
  -4   2  16      703.57      692.89     11.99 o
  -3   2  16      899.58      945.62     10.98 o
  -2   2  16     1503.48     1588.30     15.75 o
  -1   2  16       12.79        0.23      4.06 o
   0   2  16       22.37       45.47      4.31 o
   1   2  16        4.09       10.46      4.17 o
   2   2  16      472.38      468.66      9.77 o
   3   2  16       48.88       42.13      4.33 o
   4   2  16      462.59      497.69      8.62 o
   5   2  16     1905.88     1761.79     17.21 o
   6   2  16      588.39      557.85      9.91 o
   7   2  16        2.10       -5.52      5.52 o
   8   2  16      897.22      815.00     25.46 o
   9   2  16       43.23       48.55      9.14 o
  10   2  16      295.86      315.25     11.87 o
  11   2  16       47.20       32.04     10.20 o
  12   2  16      111.78      100.46     16.35 o
  13   2  16       12.84       13.78     16.41 o
  14   2  16      193.13      183.94     17.65 o
  15   2  16        7.79       25.52     16.92 o
  16   2  16        1.82       28.70     42.15 o
 -17   3  16      116.08      121.22     30.45 o
 -16   3  16       43.03       76.85     27.78 o
 -15   3  16      348.69      407.60     28.74 o
 -14   3  16        5.80       -7.57     45.90 o
 -13   3  16       36.80       65.04     21.91 o
 -12   3  16       98.92      127.69     32.58 o
 -11   3  16        9.65        1.09     11.16 o
 -10   3  16      146.50      124.34     11.42 o
  -9   3  16       64.16       52.09     10.61 o
  -8   3  16      423.14      392.94     13.92 o
  -7   3  16       43.11       32.41      9.45 o
  -6   3  16       33.32       26.76     10.26 o
  -5   3  16       16.40        1.70      7.20 o
  -4   3  16     1750.84     1702.07     22.66 o
  -3   3  16      408.39      394.45      8.85 o
  -2   3  16      174.27      137.73      7.05 o
  -1   3  16     1172.80     1166.49     14.42 o
   0   3  16       94.42       91.48      4.39 o
   1   3  16       10.99       10.78      3.80 o
   2   3  16     1208.55     1161.05     13.22 o
   3   3  16        9.71        7.81      4.03 o
   4   3  16      226.76      226.11      7.57 o
   5   3  16      301.73      290.73      7.20 o
   6   3  16       75.18       71.19      6.55 o
   7   3  16      554.35      571.75     14.41 o
   8   3  16       14.01       -6.90      8.46 o
   9   3  16      162.71      175.56     10.08 o
  10   3  16      106.88      113.35     14.06 o
  11   3  16        7.09       -8.57     10.01 o
  12   3  16       19.68       10.85     14.47 o
  13   3  16       52.16       48.08     12.98 o
  14   3  16       28.43       45.46     16.68 o
  15   3  16       31.80       18.14     20.81 o
  16   3  16       14.70       24.92     21.53 o
 -16   4  16        2.60       36.33     39.05 o
 -15   4  16      130.35      136.57     26.25 o
 -14   4  16       18.95       38.84     28.83 o
 -13   4  16      469.40      476.05     21.94 o
 -12   4  16      179.83      178.03     13.49 o
 -11   4  16      396.63      406.96     14.89 o
 -10   4  16       27.13       23.30     11.29 o
  -9   4  16      866.82      939.18     20.90 o
  -8   4  16        8.06        9.78     10.79 o
  -7   4  16      637.66      662.90     17.25 o
  -6   4  16        9.15       -0.89      7.57 o
  -5   4  16     1611.64     1707.07     22.53 o
  -4   4  16      419.91      390.29     10.66 o
  -3   4  16       86.02       85.70      6.07 o
  -2   4  16      396.48      432.51      9.54 o
  -1   4  16      520.35      520.33      9.55 o
   0   4  16      194.95      219.02      6.02 o
   1   4  16       26.77       13.77      8.09 o
   2   4  16      119.77       96.81      7.25 o
   3   4  16      390.53      373.71      9.92 o
   4   4  16       67.26       75.28      5.73 o
   5   4  16      253.76      230.15      8.70 o
   6   4  16        0.36       -4.61      6.68 o
   7   4  16       19.40       -7.55      7.55 o
   8   4  16       15.71        9.22      7.92 o
   9   4  16       94.97      100.05     11.23 o
  10   4  16       53.65       85.02     12.84 o
  11   4  16        2.21       -5.72     12.91 o
  12   4  16       54.72       41.64     11.79 o
  13   4  16       60.21       72.59     12.79 o
  14   4  16        8.24        1.97     14.70 o
  15   4  16        0.82       -9.92     15.61 o
  16   4  16        0.96       18.61     17.86 o
 -16   5  16        7.36       22.58     21.27 o
 -15   5  16       51.81       52.51     20.24 o
 -14   5  16       10.07        8.54     18.68 o
 -13   5  16      128.38      128.58     15.73 o
 -12   5  16       55.06       72.18     20.46 o
 -11   5  16       70.65       90.34     16.41 o
 -10   5  16       21.19       19.29     11.38 o
  -9   5  16        3.09        1.48     10.78 o
  -8   5  16       41.60       59.80     10.68 o
  -7   5  16        1.51       -7.97      7.97 o
  -6   5  16       31.99       29.00      7.82 o
  -5   5  16      189.48      174.36     11.42 o
  -4   5  16        0.91       -4.87      5.67 o
  -3   5  16      208.86      208.82      6.52 o
  -2   5  16       94.88       78.43      7.76 o
  -1   5  16        5.25        0.26      7.61 o
   0   5  16       65.98       78.87     12.30 o
   1   5  16      221.13      196.46      9.71 o
   2   5  16        0.68       -6.64      8.35 o
   3   5  16      561.63      552.26     15.61 o
   4   5  16       60.95       49.23      9.33 o
   5   5  16      273.06      293.21     15.59 o
   6   5  16        0.25      -11.98     11.98 o
   7   5  16      202.42      204.68      8.70 o
   8   5  16        1.44       -7.98      7.98 o
   9   5  16      402.73      393.60     13.51 o
  10   5  16      102.34      106.91     12.20 o
  11   5  16       73.26       83.48     13.14 o
  12   5  16      153.57      139.88     24.99 o
  13   5  16        1.68      -15.46     16.29 o
  14   5  16        0.23       20.73     29.61 o
  15   5  16       21.17       24.30     19.20 o
 -16   6  16        9.19        1.68     25.73 o
 -15   6  16        6.48       -8.22     23.14 o
 -14   6  16        1.03      -15.91     37.11 o
 -13   6  16       74.93       69.54     16.12 o
 -12   6  16        3.46       -7.86     14.35 o
 -11   6  16       64.21       44.55     13.44 o
 -10   6  16        0.19      -11.09     12.25 o
  -9   6  16      366.87      355.85     13.79 o
  -8   6  16        4.72       -5.82      8.81 o
  -7   6  16      455.77      452.80     13.53 o
  -6   6  16      310.26      281.51     11.51 o
  -5   6  16      816.64      838.65     22.20 o
  -4   6  16      227.31      234.03     10.53 o
  -3   6  16      516.31      532.64     15.83 o
  -2   6  16       35.03       29.94      8.66 o
  -1   6  16       88.95       75.94      9.07 o
   0   6  16      107.23      136.11      9.97 o
   1   6  16      567.96      544.96     17.60 o
   2   6  16      393.85      385.64     12.76 o
   3   6  16       41.49       44.16      9.74 o
   4   6  16      911.56      931.21     23.52 o
   5   6  16        5.71      -10.54     12.52 o
   6   6  16       32.47       49.63     13.51 o
   7   6  16       85.44       68.68     23.53 o
   8   6  16      149.71      133.37     19.24 o
   9   6  16        6.15       18.08     18.91 o
  10   6  16      290.38      327.92     22.70 o
  11   6  16      194.18      168.76     29.42 o
  12   6  16       24.17       33.71     11.76 o
  13   6  16       14.08       20.66     16.45 o
  14   6  16        4.30        6.11     14.46 o
 -14   7  16       77.71       98.18     16.08 o
 -13   7  16       46.33       63.22     15.10 o
 -12   7  16       79.36       89.72     10.80 o
 -11   7  16        0.83      -12.00     12.00 o
 -10   7  16       91.85       65.64     20.36 o
  -9   7  16       10.14       -2.33     20.11 o
  -8   7  16      167.39      162.54     18.73 o
  -7   7  16        1.03      -11.20     12.65 o
  -6   7  16       35.88       49.03     12.70 o
  -5   7  16        7.63       -5.82      9.49 o
  -4   7  16       29.72       12.76      9.26 o
  -3   7  16       43.78       48.23      9.39 o
  -2   7  16       18.03       14.04      9.21 o
  -1   7  16       54.36       53.64      9.42 o
   0   7  16      345.31      382.99     12.88 o
   1   7  16      310.94      276.84     11.38 o
   2   7  16       44.40       63.43      9.84 o
   3   7  16      100.12       64.70     12.75 o
   4   7  16       19.81       14.68     12.40 o
   5   7  16      360.77      337.56     29.42 o
   6   7  16        1.63       -5.44     17.94 o
   7   7  16       68.43       61.76     18.47 o
   8   7  16        1.11      -10.84     17.65 o
   9   7  16      255.52      228.26     21.94 o
  10   7  16        1.27      -11.08     21.27 o
  11   7  16       38.01       29.79     21.05 o
  12   7  16        1.28       17.65     32.39 o
  13   7  16       31.39       20.59     23.03 o
  14   7  16       81.00      122.45     33.23 o
 -14   8  16       16.82       50.46     24.23 o
 -13   8  16        0.70       -2.59     36.01 o
 -12   8  16        4.43       -3.05     22.63 o
 -11   8  16       11.19       22.04     25.08 o
 -10   8  16       10.91       -2.01     19.24 o
  -9   8  16       13.40       22.48     15.30 o
  -8   8  16        5.84       10.18     14.10 o
  -7   8  16       49.79       43.35     13.83 o
  -6   8  16      129.01      135.01     17.92 o
  -5   8  16       23.40       38.13     13.17 o
  -4   8  16       48.44       36.87     12.96 o
  -3   8  16      107.53      112.11     13.53 o
  -2   8  16       38.18       24.04     12.33 o
  -1   8  16      275.17      275.00     14.88 o
   0   8  16       76.88       62.10     12.66 o
   1   8  16       65.61       51.08     12.65 o
   2   8  16       46.83       55.60     13.21 o
   3   8  16       53.30       51.79     13.31 o
   4   8  16      230.71      252.94     15.31 o
   5   8  16        0.38        1.06     14.45 o
   6   8  16      256.21      267.36     20.80 o
   7   8  16       30.53       35.41     19.87 o
   8   8  16       64.15       56.42     19.30 o
   9   8  16       19.23       34.42     20.51 o
  10   8  16        1.38       -9.46     23.79 o
  11   8  16       19.51       23.04     29.22 o
  12   8  16      192.64      237.15     26.72 o
  13   8  16        1.34      -23.27     33.88 o
 -13   9  16        2.88        9.00     38.14 o
 -12   9  16       31.40       67.45     22.72 o
 -11   9  16        6.55       24.35     22.76 o
 -10   9  16      134.21      165.53     16.59 o
  -9   9  16        4.16       -8.46     14.88 o
  -8   9  16      205.44      217.89     15.69 o
  -7   9  16        3.82        7.34     14.65 o
  -6   9  16       53.48       79.96     14.52 o
  -5   9  16       27.09       36.65     13.91 o
  -4   9  16       25.49       26.29     13.53 o
  -3   9  16      290.02      259.47     14.98 o
  -2   9  16        8.64       10.53     13.25 o
  -1   9  16       41.19       30.68     13.29 o
   0   9  16       91.29       95.06     13.97 o
   1   9  16       63.48       48.21     13.75 o
   2   9  16       70.59       53.86     14.06 o
   3   9  16      103.58       57.00     14.36 o
   4   9  16        0.57       37.12     15.75 o
   5   9  16       34.37       38.01     28.58 o
   6   9  16       25.57       12.58     34.20 o
   7   9  16       78.57       63.87     20.79 o
   8   9  16        1.82        6.15     20.98 o
   9   9  16        0.63       -5.11     22.07 o
  10   9  16       24.62       -6.29     22.79 o
  11   9  16       17.42       21.64     23.02 o
  12   9  16        6.97       58.18     35.04 o
 -11  10  16       10.01      -23.05     23.05 o
 -10  10  16       60.32       72.65     22.93 o
  -9  10  16        0.22       15.25     22.02 o
  -8  10  16       13.90       18.37     21.10 o
  -7  10  16        6.95       15.04     15.19 o
  -6  10  16       26.29       33.45     14.51 o
  -5  10  16       67.56       52.20     17.06 o
  -4  10  16      130.92      134.69     15.03 o
  -3  10  16        0.02       -7.06     13.61 o
  -2  10  16        0.64      -14.89     14.89 o
  -1  10  16        0.02       -7.47     13.71 o
   0  10  16        8.46       17.62     13.97 o
   1  10  16       18.10       18.39     13.88 o
   2  10  16       14.77       21.03     14.51 o
   3  10  16        8.48       -0.42     14.66 o
   4  10  16        1.90       14.23     36.53 o
   5  10  16       20.10       14.09     19.06 o
   6  10  16       91.49       90.90     21.21 o
   7  10  16       22.26       22.81     21.35 o
   8  10  16        2.38      -14.36     21.39 o
   9  10  16        5.85      -13.49     22.57 o
  10  10  16       42.34       45.73     24.09 o
 -10  11  16       20.96       13.61     23.25 o
  -9  11  16       10.34       12.05     22.31 o
  -8  11  16      121.58      157.32     22.66 o
  -7  11  16        0.21       31.47     20.25 o
  -6  11  16       89.94      106.88     20.57 o
  -5  11  16       71.12       89.33     34.33 o
  -4  11  16        1.10       22.27     19.80 o
  -3  11  16        5.32       39.73     18.46 o
  -2  11  16        0.91      -12.87     18.18 o
  -1  11  16       24.24       21.38     19.31 o
   0  11  16       23.45       32.31     19.67 o
   1  11  16       41.25       13.92     19.31 o
   2  11  16       10.59       -6.65     22.63 o
   3  11  16        6.89      -10.11     19.78 o
   4  11  16       79.58       88.63     20.66 o
   5  11  16       69.25       39.71     21.07 o
   6  11  16        0.23       15.05     21.91 o
   7  11  16        2.78       24.51     21.76 o
   8  11  16       47.15       11.92     23.29 o
  -7  12  16       27.44       36.52     22.25 o
  -6  12  16        6.33       15.73     21.65 o
  -5  12  16        0.32       24.64     21.19 o
  -4  12  16       12.83       21.04     20.80 o
  -3  12  16       25.85       61.44     20.62 o
  -2  12  16        2.02      -11.69     21.15 o
  -1  12  16        2.24       -0.88     20.52 o
   0  12  16        0.47       -6.48     20.15 o
   1  12  16        0.93      -10.73     20.80 o
   2  12  16        0.09       11.74     21.38 o
   3  12  16        5.81       41.21     22.31 o
   4  12  16        0.86        5.28     22.48 o
   5  12  16       12.82       21.67     25.08 o
   6  12  16        3.27      -17.58     31.55 o
  -3  13  16       11.28       25.21     27.93 o
  -2  13  16        0.20       30.90     29.74 o
  -1  13  16       12.24       25.99     29.22 o
   0  13  16       11.50       40.34     32.71 o
 -17   0  17      107.46      141.20     44.35 o
 -15   0  17      111.57      104.60     38.66 o
 -13   0  17        9.12       -5.04     34.01 o
 -11   0  17      470.72      409.88     34.01 o
  -9   0  17     1736.35     1737.84     39.82 o
  -7   0  17      881.20      828.74     20.31 o
  -5   0  17      964.88     1027.77     33.24 o
  -3   0  17     3435.36     3398.56     42.71 o
  -1   0  17      367.29      315.87      9.44 o
   1   0  17     3490.73     3291.72     41.45 o
   3   0  17       20.49       10.29      7.87 o
   5   0  17     1456.66     1348.72     23.48 o
   7   0  17       10.89      -10.92     10.92 o
   9   0  17       18.03      -10.63     11.76 o
  11   0  17        1.69       22.16     15.30 o
  13   0  17       66.33       77.06     34.39 o
  15   0  17       49.01        3.75     40.73 o
 -17   1  17      182.27      279.75     48.23 o
 -16   1  17        2.41        1.17     27.21 o
 -15   1  17      207.57      273.02     27.86 o
 -14   1  17        0.35       -4.31     24.43 o
 -13   1  17      239.08      235.43     25.44 o
 -12   1  17        0.47       -2.02     20.97 o
 -11   1  17      207.11      214.70     27.72 o
 -10   1  17      257.23      262.04     16.13 o
  -9   1  17      174.76      196.69     11.03 o
  -8   1  17       39.63       47.35     12.75 o
  -7   1  17        5.91       -4.28      6.78 o
  -6   1  17      444.23      407.41      9.64 o
  -5   1  17      376.48      330.28      8.57 o
  -4   1  17      236.70      162.13      5.24 o
  -3   1  17      133.17      140.20      5.13 o
  -2   1  17       17.81       20.94      4.41 o
  -1   1  17        3.43        6.18      4.40 o
   0   1  17      722.92      689.31     10.11 o
   1   1  17       35.17       50.76      4.99 o
   2   1  17       53.73       60.61      5.15 o
   3   1  17     1635.64     1659.06     17.70 o
   4   1  17       71.09       78.69      6.23 o
   5   1  17      391.48      435.00      9.76 o
   6   1  17        6.57       -3.56      6.12 o
   7   1  17      442.67      472.73     10.45 o
   8   1  17       64.59       38.07      7.77 o
   9   1  17      810.38      802.33     17.20 o
  10   1  17        9.82       32.50      9.12 o
  11   1  17       94.08      117.57     15.67 o
  12   1  17        0.95       -9.68     14.83 o
  13   1  17        3.44      -15.05     15.05 o
  14   1  17       42.08       69.63     27.93 o
  15   1  17        4.25      -12.54     27.23 o
  16   1  17        4.52      -17.89     37.04 o
 -17   2  17       14.13        1.08     29.62 o
 -16   2  17       62.79       74.64     27.79 o
 -15   2  17      197.91      280.00     28.16 o
 -14   2  17       12.90      -24.74     25.34 o
 -13   2  17      142.82      148.42     22.68 o
 -12   2  17        1.57       -0.89     13.76 o
 -11   2  17       79.51       59.71     36.53 o
 -10   2  17      163.20      160.49     15.75 o
  -9   2  17      758.93      717.73     22.19 o
  -8   2  17      287.14      290.64     12.14 o
  -7   2  17      238.26      259.85     11.46 o
  -6   2  17       24.91       16.19      9.12 o
  -5   2  17      210.72      172.57      8.67 o
  -4   2  17       14.29       15.75      5.93 o
  -3   2  17      666.26      620.42     10.16 o
  -2   2  17      232.52      214.49      7.42 o
  -1   2  17     2687.43     2715.97     24.71 o
   0   2  17      295.00      323.72      6.92 o
   1   2  17      408.05      386.93      7.73 o
   2   2  17        2.98       -1.82      4.28 o
   3   2  17      747.50      678.99      9.25 o
   4   2  17     1287.88     1283.97     15.73 o
   5   2  17      318.81      267.70      8.17 o
   6   2  17        9.91        2.53      5.11 o
   7   2  17      144.35      100.96      6.99 o
   8   2  17       66.92       72.12      9.09 o
   9   2  17       11.92       10.23      9.26 o
  10   2  17      850.27      890.41     21.94 o
  11   2  17        3.91       -7.56     10.43 o
  12   2  17       72.48       94.78     16.78 o
  13   2  17        0.81      -16.25     16.25 o
  14   2  17      108.69      167.45     18.19 o
  15   2  17        3.72      -13.07     16.82 o
  16   2  17        5.67      -24.70     42.93 o
 -17   3  17       31.34       51.85     42.02 o
 -16   3  17       12.39       13.41     28.18 o
 -15   3  17      125.92      205.87     41.57 o
 -14   3  17       28.43       21.17     25.86 o
 -13   3  17      148.67      164.10     24.37 o
 -12   3  17       35.34       20.40     23.22 o
 -11   3  17       43.94       42.00     13.29 o
 -10   3  17      119.55      113.17     12.31 o
  -9   3  17       25.75       32.45     10.89 o
  -8   3  17      571.39      668.67     18.23 o
  -7   3  17      238.19      211.21     17.80 o
  -6   3  17      311.08      314.13     21.26 o
  -5   3  17        1.71       -7.72      7.72 o
  -4   3  17       10.75       12.10      6.13 o
  -3   3  17      962.06      918.20     12.83 o
  -2   3  17       46.82       29.59      5.46 o
  -1   3  17      555.55      568.39     10.30 o
   0   3  17     1175.37     1171.56     13.62 o
   1   3  17      501.53      477.00      8.10 o
   2   3  17     1406.40     1313.67     13.81 o
   3   3  17       93.41       98.59      5.62 o
   4   3  17      337.61      346.19     10.22 o
   5   3  17      324.12      286.53      7.50 o
   6   3  17        2.86       -6.35      6.35 o
   7   3  17      282.94      288.56      9.72 o
   8   3  17       39.67       44.58      9.12 o
   9   3  17      288.11      285.75     20.36 o
  10   3  17        1.37       17.71      9.80 o
  11   3  17       28.41       18.48     10.56 o
  12   3  17       78.02       78.16     12.57 o
  13   3  17        2.65        5.07     22.61 o
  14   3  17       31.59       44.05     15.03 o
  15   3  17        5.50        8.95     21.18 o
 -16   4  17       30.21       24.83     36.98 o
 -15   4  17        4.88      -16.03     37.63 o
 -14   4  17       14.23       27.83     24.84 o
 -13   4  17        0.28       -8.46     16.11 o
 -12   4  17      195.85      247.37     20.44 o
 -11   4  17        0.39       -4.59     12.23 o
 -10   4  17      100.72       85.85     12.78 o
  -9   4  17        0.08       -6.60     14.61 o
  -8   4  17       19.36       36.80     10.96 o
  -7   4  17      102.47      115.01     12.45 o
  -6   4  17      275.00      268.40     11.60 o
  -5   4  17      225.09      207.27      8.33 o
  -4   4  17        1.87        6.64      6.20 o
  -3   4  17      140.88      116.04      6.49 o
  -2   4  17        1.17       -5.74      5.74 o
  -1   4  17      291.80      241.71      7.05 o
   0   4  17       31.21       23.42      5.52 o
   1   4  17        3.70       -5.62      5.62 o
   2   4  17      507.14      538.20     12.74 o
   3   4  17       54.82       30.76      8.16 o
   4   4  17      534.77      568.69     12.29 o
   5   4  17       44.49       36.63      7.14 o
   6   4  17      490.81      506.63     13.54 o
   7   4  17      148.49      131.89     13.81 o
   8   4  17      422.75      417.35     15.00 o
   9   4  17       17.09        1.35     11.61 o
  10   4  17      589.71      606.41     20.87 o
  11   4  17      147.14      136.97     14.58 o
  12   4  17      127.31      154.59     15.18 o
  13   4  17       10.65       10.37     17.81 o
  14   4  17      155.09      159.61     19.37 o
  15   4  17        3.49       24.97     16.03 o
 -16   5  17        3.21      -25.99     25.99 o
 -15   5  17        0.10       -7.74     20.21 o
 -14   5  17       44.32       40.01     19.99 o
 -13   5  17        0.19      -18.94     18.94 o
 -12   5  17       63.61       60.55     14.90 o
 -11   5  17       30.27       27.29     13.72 o
 -10   5  17      198.44      177.26     14.37 o
  -9   5  17        0.62       -0.50     11.42 o
  -8   5  17      418.90      393.91     14.66 o
  -7   5  17        0.34        6.26      8.41 o
  -6   5  17        8.80       -3.33      7.36 o
  -5   5  17        0.62        2.46      7.11 o
  -4   5  17      261.19      273.49      8.06 o
  -3   5  17      104.97      105.99      6.36 o
  -2   5  17      341.03      303.88     10.59 o
  -1   5  17       96.75       71.83      9.46 o
   0   5  17      693.91      669.03     16.21 o
   1   5  17       56.56       42.30      9.36 o
   2   5  17      359.39      334.32     16.50 o
   3   5  17       22.64       17.15      9.70 o
   4   5  17      357.82      353.13     12.51 o
   5   5  17        4.97       -4.86     12.68 o
   6   5  17      179.81      207.09     16.78 o
   7   5  17       19.09        3.08      9.39 o
   8   5  17        6.93       -1.05      8.13 o
   9   5  17       29.45       14.67      8.93 o
  10   5  17        1.69       -2.20      9.49 o
  11   5  17       24.15        5.91     13.16 o
  12   5  17        0.06        7.08     13.71 o
  13   5  17        9.05       18.79     15.09 o
  14   5  17       25.26       18.05     18.23 o
 -15   6  17        7.51       -5.49     20.19 o
 -14   6  17      108.57      161.32     42.47 o
 -13   6  17      119.74       96.81     16.57 o
 -12   6  17       36.93       47.64     14.93 o
 -11   6  17       53.19       47.59     13.89 o
 -10   6  17       51.65       51.43     13.46 o
  -9   6  17      212.11      191.38     11.00 o
  -8   6  17      145.09      143.38     10.14 o
  -7   6  17      203.83      209.90      9.15 o
  -6   6  17      190.33      172.63      9.95 o
  -5   6  17      561.34      613.84     16.98 o
  -4   6  17        0.83        2.38      9.46 o
  -3   6  17      156.22      176.01     10.45 o
  -2   6  17        5.71       -9.02      9.02 o
  -1   6  17      401.83      407.49     13.17 o
   0   6  17        0.69      -10.60     10.60 o
   1   6  17       97.51       98.72      9.90 o
   2   6  17       55.85       33.00      9.82 o
   3   6  17        1.17       10.63      9.95 o
   4   6  17      180.20      198.08     19.32 o
   5   6  17       35.12       57.45     14.52 o
   6   6  17      357.10      341.90     25.76 o
   7   6  17        4.07        2.20     18.24 o
   8   6  17      122.38      130.34     19.44 o
   9   6  17        8.94       -9.97     19.79 o
  10   6  17       10.60        6.53     20.03 o
  11   6  17        5.43      -18.95     21.76 o
  12   6  17       66.67       95.53     23.01 o
  13   6  17       55.71       44.95     12.86 o
 -14   7  17       96.75      101.31     18.96 o
 -13   7  17       79.21      103.54     15.65 o
 -12   7  17       63.85       60.97     10.95 o
 -11   7  17       31.02       29.60     12.55 o
 -10   7  17       50.51       23.88     19.84 o
  -9   7  17       34.27       42.57     19.15 o
  -8   7  17       10.98        7.90     16.28 o
  -7   7  17       57.44       50.22     13.59 o
  -6   7  17       70.99       73.59     13.83 o
  -5   7  17       29.00       31.44     10.12 o
  -4   7  17      639.34      581.26     16.68 o
  -3   7  17       56.42       33.98      9.78 o
  -2   7  17       95.26       64.89     10.09 o
  -1   7  17       96.10      103.38     10.19 o
   0   7  17       25.32       17.75      9.82 o
   1   7  17       29.72       24.18     10.01 o
   2   7  17      502.24      441.05     16.77 o
   3   7  17        8.99       -7.06     12.91 o
   4   7  17      123.48      125.31     14.39 o
   5   7  17      137.62      162.48     14.74 o
   6   7  17       83.94       81.07     17.94 o
   7   7  17       49.68       72.83     21.85 o
   8   7  17       10.34       13.83     18.74 o
   9   7  17      105.58       74.38     21.28 o
  10   7  17        0.14       -9.56     43.25 o
  11   7  17       62.87       93.01     23.16 o
  12   7  17       31.76       46.98     24.21 o
  13   7  17        0.58       -3.53     24.57 o
 -13   8  17        8.01       20.70     33.81 o
 -12   8  17        5.61       22.38     22.06 o
 -11   8  17      102.15       99.56     24.24 o
 -10   8  17       22.80       56.31     21.10 o
  -9   8  17        2.03        4.54     14.94 o
  -8   8  17        5.15       -6.80     14.37 o
  -7   8  17      165.54      151.17     15.15 o
  -6   8  17      240.96      249.77     16.75 o
  -5   8  17      553.21      622.54     22.08 o
  -4   8  17        3.67        9.69     13.44 o
  -3   8  17      358.68      372.83     16.29 o
  -2   8  17       81.37       69.67     15.35 o
  -1   8  17       79.79      107.31     15.63 o
   0   8  17       46.54       32.20     12.75 o
   1   8  17      163.80      185.23     14.64 o
   2   8  17        5.11       -0.23     13.29 o
   3   8  17       17.56        6.38     13.68 o
   4   8  17        0.19        0.38     13.98 o
   5   8  17       32.93       42.50     14.68 o
   6   8  17       62.91       44.15     21.79 o
   7   8  17       82.26      118.51     27.28 o
   8   8  17        0.32       -1.25     42.15 o
   9   8  17       85.56       79.67     21.31 o
  10   8  17        0.35      -21.80     21.80 o
  11   8  17       94.23       94.53     24.32 o
  12   8  17        1.26       18.43     36.53 o
 -12   9  17        5.91       -9.76     22.98 o
 -11   9  17        2.38       11.65     21.79 o
 -10   9  17        4.22        4.42     15.81 o
  -9   9  17        0.72      -10.00     18.17 o
  -8   9  17        3.58       27.68     14.86 o
  -7   9  17       28.41       53.54     15.46 o
  -6   9  17        1.63       -9.74     14.06 o
  -5   9  17       13.86        0.18     14.24 o
  -4   9  17       39.44       20.16     13.78 o
  -3   9  17       64.28       79.68     14.21 o
  -2   9  17        6.94       -7.04     13.88 o
  -1   9  17       51.23       38.61     14.10 o
   0   9  17        0.71      -11.81     13.59 o
   1   9  17       89.38       64.96     14.24 o
   2   9  17       88.43       66.00     15.23 o
   3   9  17        3.88       30.08     16.38 o
   4   9  17      100.95      108.70     15.79 o
   5   9  17      133.75       91.39     19.93 o
   6   9  17        8.93       17.43     19.74 o
   7   9  17       12.19       12.79     20.57 o
   8   9  17        0.42      -12.31     20.85 o
   9   9  17      133.11      133.78     24.31 o
  10   9  17       28.09      -27.67     27.67 o
  11   9  17      167.27      248.38     37.63 o
 -11  10  17       19.20       14.26     45.45 o
 -10  10  17        1.05      -29.64     36.72 o
  -9  10  17        0.67      -21.75     21.75 o
  -8  10  17       10.80       18.73     21.17 o
  -7  10  17        4.60       -7.01     15.58 o
  -6  10  17       48.83       54.59     15.73 o
  -5  10  17       38.98       66.57     15.33 o
  -4  10  17        0.45        6.31     15.14 o
  -3  10  17       55.83       51.81     14.87 o
  -2  10  17        8.86        7.64     20.57 o
  -1  10  17      122.41      126.72     15.78 o
   0  10  17       11.18        3.55     14.99 o
   1  10  17       98.57       91.65     15.60 o
   2  10  17        3.91        6.61     17.65 o
   3  10  17       48.84       71.08     15.63 o
   4  10  17        0.67       -1.28     20.36 o
   5  10  17        3.80        9.66     20.93 o
   6  10  17        5.52        8.68     21.28 o
   7  10  17      106.64      101.62     22.79 o
   8  10  17       13.49      -20.18     48.62 o
   9  10  17        1.85      -23.44     23.44 o
  -9  11  17        0.71        2.70     23.26 o
  -8  11  17       27.71       27.74     22.85 o
  -7  11  17        0.24      -19.28     21.95 o
  -6  11  17        1.11        0.81     21.84 o
  -5  11  17       64.53       35.21     21.37 o
  -4  11  17      125.48      112.66     22.39 o
  -3  11  17        0.10        0.97     20.19 o
  -2  11  17       11.63        3.77     20.11 o
  -1  11  17       25.27       37.67     20.45 o
   0  11  17       13.62       32.61     20.16 o
   1  11  17        7.87       16.57     21.07 o
   2  11  17        3.89       18.72     20.54 o
   3  11  17        1.56        3.52     27.86 o
   4  11  17       21.25       28.19     21.38 o
   5  11  17        2.36       35.31     29.61 o
   6  11  17        0.99       22.35     26.57 o
   7  11  17       63.72       73.94     24.38 o
  -6  12  17        0.07      -29.74     29.74 o
  -5  12  17        3.05      -22.38     22.90 o
  -4  12  17       38.50       39.02     22.24 o
  -3  12  17        5.22        5.75     21.42 o
  -2  12  17       34.57       41.76     21.23 o
  -1  12  17        2.76       13.84     31.87 o
   0  12  17       21.26        5.43     24.11 o
   1  12  17        4.18       -1.82     21.94 o
   2  12  17        0.25       11.77     29.93 o
   3  12  17       41.15       55.00     23.60 o
   4  12  17        0.57      -11.83     41.44 o
 -16   0  18      129.24      187.36     40.21 o
 -14   0  18      164.05      188.26     39.69 o
 -12   0  18      103.21      109.65     35.17 o
 -10   0  18      174.50      241.92     31.29 o
  -8   0  18      921.86      912.54     44.29 o
  -6   0  18      423.07      423.62     16.28 o
  -4   0  18       23.13       15.33      6.81 o
  -2   0  18     1117.34     1013.75     17.32 o
   0   0  18      288.09      334.69     13.19 o
   2   0  18       18.00        6.74      7.96 o
   4   0  18       73.83       96.04      9.15 o
   6   0  18       32.65       30.40      9.45 o
   8   0  18       98.45      146.04     13.50 o
  10   0  18      341.84      385.58     22.59 o
  12   0  18        2.93      -29.61     31.68 o
  14   0  18      237.09      320.02     43.96 o
 -16   1  18       10.79       12.45     38.66 o
 -15   1  18       13.72       -5.24     25.32 o
 -14   1  18       18.12       28.85     25.53 o
 -13   1  18       28.41       -7.38     23.31 o
 -12   1  18       10.26      -20.37     22.91 o
 -11   1  18       69.83       49.01     12.44 o
 -10   1  18      196.33      205.40     13.79 o
  -9   1  18       48.73       56.84     12.16 o
  -8   1  18      249.56      262.28     12.12 o
  -7   1  18       73.19       56.53      8.50 o
  -6   1  18      749.06      745.76     12.68 o
  -5   1  18      480.75      506.39     10.87 o
  -4   1  18      134.74      137.06      6.23 o
  -3   1  18       25.79       28.66      5.17 o
  -2   1  18      546.99      590.08      9.95 o
  -1   1  18      213.62      223.22      6.22 o
   0   1  18     1383.47     1338.95     15.18 o
   1   1  18      244.42      230.24      6.46 o
   2   1  18      396.24      362.47      7.90 o
   3   1  18       99.99       91.17      6.42 o
   4   1  18      655.06      658.43     11.76 o
   5   1  18       10.99       -6.28      6.30 o
   6   1  18      152.71      151.13      7.37 o
   7   1  18      292.27      308.93      8.83 o
   8   1  18       75.23       38.76      8.08 o
   9   1  18       88.40      113.65      7.74 o
  10   1  18       89.57       80.88     10.27 o
  11   1  18      123.98      117.14     16.20 o
  12   1  18       39.86       32.66     19.40 o
  13   1  18        5.33      -15.35     15.35 o
  14   1  18        0.05       -3.16     28.07 o
  15   1  18        4.40      -28.24     28.24 o
 -16   2  18       65.87      125.20     30.38 o
 -15   2  18       52.26       92.03     27.19 o
 -14   2  18       48.50       49.89     30.26 o
 -13   2  18       36.57       28.53     13.92 o
 -12   2  18      263.80      316.99     31.10 o
 -11   2  18       55.66       96.24     21.61 o
 -10   2  18       72.63       45.13     25.15 o
  -9   2  18      187.82      189.23     15.81 o
  -8   2  18      146.26      164.87     11.53 o
  -7   2  18      263.99      257.98     12.09 o
  -6   2  18       11.65       -2.05      9.74 o
  -5   2  18       41.44       49.36      8.38 o
  -4   2  18      442.92      391.88      9.71 o
  -3   2  18      922.29      886.62     12.57 o
  -2   2  18       61.61       53.00      5.56 o
  -1   2  18      451.93      467.98      9.20 o
   0   2  18      412.16      356.79      7.87 o
   1   2  18     2170.93     2089.92     23.68 o
   2   2  18       72.13       78.52      4.87 o
   3   2  18       90.18       96.69      5.08 o
   4   2  18       62.00       83.28      5.15 o
   5   2  18      355.15      362.85      8.53 o
   6   2  18       32.59       43.03      5.85 o
   7   2  18       57.36       60.88      7.05 o
   8   2  18        4.53        7.52      9.03 o
   9   2  18        4.40        0.45      9.59 o
  10   2  18      204.20      226.29     11.77 o
  11   2  18       30.48       13.11     11.89 o
  12   2  18       10.71        1.26     16.58 o
  13   2  18       39.19       47.81     17.69 o
  14   2  18       35.57       27.48     19.94 o
  15   2  18        0.00      -14.09     32.91 o
 -16   3  18       70.99      137.99     30.38 o
 -15   3  18       27.21       13.26     27.14 o
 -14   3  18        4.77      -13.19     25.05 o
 -13   3  18      143.72      149.50     28.12 o
 -12   3  18        0.95       22.38     22.16 o
 -11   3  18      327.04      365.66     26.28 o
 -10   3  18       49.53       26.25     11.83 o
  -9   3  18      257.79      260.51     13.46 o
  -8   3  18      153.98      143.10     11.69 o
  -7   3  18      126.08      154.00     19.91 o
  -6   3  18        2.16        1.94      9.77 o
  -5   3  18      472.93      395.43     11.70 o
  -4   3  18      954.66      887.69     20.04 o
  -3   3  18      130.46      124.12      6.89 o
  -2   3  18      185.22      171.65      7.18 o
  -1   3  18        0.07        4.69      5.70 o
   0   3  18       69.22       87.52      5.26 o
   1   3  18       48.51       60.83      4.75 o
   2   3  18      754.51      661.98     12.59 o
   3   3  18      555.02      577.38      9.15 o
   4   3  18      245.54      214.08      8.48 o
   5   3  18      126.12      130.02      7.25 o
   6   3  18       17.13        6.71      8.55 o
   7   3  18       51.69       64.45      9.62 o
   8   3  18        1.38       -7.86      9.10 o
   9   3  18      474.95      498.36     15.11 o
  10   3  18       21.91       28.75     10.46 o
  11   3  18       82.15      102.17     12.23 o
  12   3  18       29.86       12.90     13.73 o
  13   3  18       62.09       73.37     15.15 o
  14   3  18       13.78       17.18     15.16 o
  15   3  18        1.20        3.59     21.56 o
 -15   4  18       11.76       32.20     39.82 o
 -14   4  18       85.99       84.43     36.07 o
 -13   4  18       72.98       51.14     19.01 o
 -12   4  18        0.69        5.22     15.60 o
 -11   4  18       60.10       58.67     13.08 o
 -10   4  18        7.88        7.35     12.20 o
  -9   4  18      170.52      170.27     12.97 o
  -8   4  18       51.49       33.25     21.16 o
  -7   4  18       62.47       84.47     11.03 o
  -6   4  18      531.52      471.98     14.12 o
  -5   4  18      348.35      326.47     10.06 o
  -4   4  18       22.35       22.76      6.68 o
  -3   4  18     1573.93     1577.75     19.62 o
  -2   4  18      245.11      278.97      8.15 o
  -1   4  18     2547.63     2459.65     27.43 o
   0   4  18      301.59      274.91      9.76 o
   1   4  18     1138.04     1200.60     17.62 o
   2   4  18       17.21       -0.48      9.44 o
   3   4  18      847.74      871.11     23.69 o
   4   4  18       24.37       22.58      6.22 o
   5   4  18      454.28      470.54     11.45 o
   6   4  18       25.08       15.09      7.67 o
   7   4  18      240.38      219.86     10.33 o
   8   4  18        4.65       -2.70     11.71 o
   9   4  18       60.80       36.50     12.70 o
  10   4  18       14.01        3.64     12.93 o
  11   4  18       36.40       21.57     30.68 o
  12   4  18        0.31      -14.57     14.57 o
  13   4  18        0.09       -5.14     14.54 o
  14   4  18        2.31       12.78     15.47 o
 -15   5  18       27.74        8.64     27.99 o
 -14   5  18       46.70       31.43     20.19 o
 -13   5  18      249.18      247.11     21.06 o
 -12   5  18        1.16       12.58     20.58 o
 -11   5  18       87.20       87.86     15.50 o
 -10   5  18      139.92      149.00     16.84 o
  -9   5  18       56.23       67.20     13.36 o
  -8   5  18       28.72       55.67     13.00 o
  -7   5  18      248.40      230.92     11.83 o
  -6   5  18       89.07       83.64      8.62 o
  -5   5  18      297.31      323.59      9.99 o
  -4   5  18      214.44      194.67      7.87 o
  -3   5  18      155.25      151.45      8.17 o
  -2   5  18       10.60       15.15      9.32 o
  -1   5  18       10.51       -2.64      9.30 o
   0   5  18       64.64       71.21      9.59 o
   1   5  18        1.12       -7.23      9.30 o
   2   5  18       61.25       26.77      9.77 o
   3   5  18        0.42       15.71      9.83 o
   4   5  18       55.06       30.40     10.42 o
   5   5  18      242.59      236.87     15.57 o
   6   5  18       24.44       34.01     14.15 o
   7   5  18      113.35      122.92     18.17 o
   8   5  18        4.25       -6.54     21.63 o
   9   5  18      134.61      167.71     10.17 o
  10   5  18       18.84       25.56     13.16 o
  11   5  18       56.54       36.49     13.55 o
  12   5  18       18.56       19.70     14.25 o
  13   5  18       24.65       34.62     32.84 o
  14   5  18        7.00        1.49     18.14 o
 -15   6  18       20.68       -4.14     25.21 o
 -14   6  18        0.50       -6.56     20.28 o
 -13   6  18       37.11       55.50     19.32 o
 -12   6  18      164.83      185.48     16.46 o
 -11   6  18        6.40        7.83     14.75 o
 -10   6  18        3.35       -4.74     14.68 o
  -9   6  18        0.67       -8.15     10.24 o
  -8   6  18        0.56       -3.13      8.78 o
  -7   6  18       35.91       23.10      8.29 o
  -6   6  18        4.37        2.26     13.85 o
  -5   6  18      124.90      140.35     12.32 o
  -4   6  18       64.33       86.23     10.39 o
  -3   6  18      473.85      449.80     15.08 o
  -2   6  18        0.22       -9.52      9.52 o
  -1   6  18       87.47       77.03     10.12 o
   0   6  18       16.78       -4.68      9.67 o
   1   6  18      260.05      246.76     14.98 o
   2   6  18       14.76       -4.31      9.97 o
   3   6  18      286.87      296.66     15.56 o
   4   6  18       22.84       19.73     10.86 o
   5   6  18      209.83      228.52     29.94 o
   6   6  18      177.66      194.26     16.90 o
   7   6  18       84.90       77.89     19.73 o
   8   6  18        0.73       27.05     19.20 o
   9   6  18       96.03       84.66     20.99 o
  10   6  18        0.49       -5.16     20.89 o
  11   6  18       10.11       -8.69     22.80 o
  12   6  18        1.33      -21.22     23.66 o
  13   6  18       15.24       -2.45     23.71 o
 -13   7  18        5.31       21.29     15.28 o
 -12   7  18        1.58       20.08     13.87 o
 -11   7  18       88.24       67.89     18.90 o
 -10   7  18       22.19       24.16     21.65 o
  -9   7  18       98.51       85.01     15.97 o
  -8   7  18        7.24       23.39     14.57 o
  -7   7  18       41.43       46.15     14.27 o
  -6   7  18       60.32       89.68     11.70 o
  -5   7  18       46.13       44.94     10.98 o
  -4   7  18      244.75      299.87     12.81 o
  -3   7  18      286.26      301.80     12.51 o
  -2   7  18       46.86       52.55     10.69 o
  -1   7  18       10.63      -12.77     12.77 o
   0   7  18       37.13       44.09     12.89 o
   1   7  18        3.94        1.40     13.19 o
   2   7  18       51.37       57.75     13.86 o
   3   7  18       50.87       38.89     13.81 o
   4   7  18       30.44       39.78     19.51 o
   5   7  18        1.05       -5.58     13.92 o
   6   7  18       70.14      113.89     20.06 o
   7   7  18        0.47       -9.38     18.76 o
[truncated: 87,861 more chars]
